# Supplementary material for: Evolution of Whirly1 in the angiosperms: sequence, splicing, and expression in a clade of early transitional mycoheterotrophic orchids
Source: Front Plant Sci. 2024 Jun 28;15:1241515. doi: 10.3389/fpls.2024.1241515 (PMC11239579; doi:10.3389/fpls.2024.1241515)
Supplement: Supplementary file 2 [file DataSheet_1.fasta]

>Cannabis_sativa_XM_030628788
ATG---ATG---------------CGGCCATATTCG------------------------TTA---TCTTCTTCGTCCTCA---CTCACA---GTC---ACCCCG------------------------CAAAACCCTAAACTTTCC------------------------GCTGCC------------CATTCATTCTTCTTCCCTCCCCTT------------------------------TCCGGAACCACT------------------GCCTTAACCTTT------------------------TCTTCTAACCCTACT------------------CACCTCACCAAGAGACTA---TCTCTG---AAATGCCGTCAG---AGT---GAATACTTCGACCAGCAA---------AAGTTGGCTACCACCACTGCTCACTATGATAAC---TCC------TCCTCC---TTTGCTCCACAGACTCCTTCCTCT---------AGAGCTGATCAAGTGCCGGCTAGATTCTACGTGGGCCACTCGATATACAAAGGAAAGGCTGCTCTTACTGTTGAGCCCAAAGCTCCGGAATTCACAGCTCTAGATTCAGGGGCATTCAAAGTATCCAAGGAAGGTTTTGTACTTCTTCAATTTGCTCCTGCAGCAGGTGTTCGTGTATATGATTGGAGCAGAAAGCAGGTATTTTCCCTATCAGTAACAGAAATTGGAAATCTAGTTAGCCTTGGTGCTACTGGCTCCTGTGAATTCTTTCATGACCCTTTTAAAGGGAGAAGTGATGAAGGTCAGGTTAGGAAGATGTTAAAGGTGGAGCCTCTTCCAGATGGATCTGGTCACTTCTTCAATCTC---------------------AGTGTCCAAAACAAACTTATTAATTTGGATGAGAATATCTATATCCCGGTCACCAGAGCAGAGTTTGCGGTTCTGAATTCAGCTTTCAATTTTATCTTGCCACACCTTTTAGGGTGGAGTGCATTTGCAAACTCCATA---AAACCAGAAGAAATGAGC---CGCGGGAATAATGCT---AGTCCTAAATAT---GGA---------GGAGATTATGAGTGGAAGCGA
>Morus_notabilis_XM_024165601
ATG---ATACAT------------TCGCTATCTTCT------------------------TCT---TCTTCC---------------TCA---CTC---ACCGTC------------------------CAAAACCCTAACCCTAGC------------------------CCTCTC------------CATTCCTTCACCAGAAACAATGGT------------------------------TTCAGCTTCATGAAT---------------GTCTCTCGCTTC------------------------TCTCCGACGCCGTCT------------------TCCGCCAGGAAGAAGCTT---TCTCTC---AAGTGCCGTCAG---AGC---GAGTACTTCGACAAGCAG------CAGAAGTTCGCCACCTCCACTGTT------CCCAAC---AAC------TCTTCC---TTCTCTTCGCAAACTCCCCCT------------AGAGCTGGTCAATTTCCGCCTAAATATTTTGTGGGACACTCGATATATAAAGGAAAGGCCGCTCTTACGGTAGAGCCTAGAGCCCCAGAGTTCACAGCTCTAGATTCCGGGGCGTTCAAACTATCCAAGGAAGGTTTTGTACTGCTTCAGTTTGCTCCGGCTGCCGGTGTTCGTGTTTACGATTGGAGTAGAAAGCAGGTGTTCTCATTATCAGTAACAGAGATTGGTAGTCTAATTAGCCTCGGGGCTAGGGAATCCTGCGAGTTCTTTCATGATCCTTTTAAGGGAAAAAGCGAGGAAGGTCAGGTCAGGAAGGTTTTGAAGGTAGAGCCTCTTCCTGATGGATCTGGCCACTTCTTTAACCTC---------------------AGTGTTCAAAACAAACTTATTAACTTGGACGAGAATATTTACATCCCCGTCACCAAAGCAGAGTTTGCGGTTCTCAATTCAGCTTTCAACTTTATCTTGCCATACCTTTTAGGTTGGCACGCCTTTGCAAATGCCATA---AAACCAGAACATACAAAC---CGCGGGAATAATGCA---AGTCCTAGATAT---GGG---------GGAGACGTTGAGTGGAACAGA
>Malus_domestica_NM_001294042
ATG---CTG---------------AGACTACACTTG------------------------CTA---TCTTCC---------------CCT---GCG---ACTGCA------------------------CAAAAGCCTAACCAAAAC------------------------CCTAGC------------CAGTTCCTCTCTTCGCAGCTCTTG------------AGCAGAGCT---AGGGTTTTCAGCACCAAC------------------ACCTTCGGCTTT------------------------GCTCCGAGTCCGATC------------------TTGTCGAGGAAGAGACTC---TCCTTG---AAATGTCGCCAG---TCG---GAGTACTTCGACCAGCAG---------AGAACCAGCACCGCCGCTTCC------CCGAAC---AAA------CCTTCT---CCCGCTCCGCCAACTCCCGCC------------GGAGCGACTGGGATGGCGCCTAGGTTTTACGTTGGTCACTCGATATACAAGGGAAAGGCCGCTCTTACTGTAGAGCCCAAAGCTCCCGAGTTCACCCCTTTAGATTCGGGGGCATTCAAACTTTCCCGGGAAGGTTTTGTGCTACTTCAGTTTGCTCCAGCAGCAGGTGTTCGTGTATATGATTGGAGCCGAAAGCAGGTATTCTCACTATCAGTGACAGAAATTGGAAGCCTGGTTAGCCTTGGCTCAAAGGAGTCCCTTGAATTTTTCCATGATCCTTTTAAGGGGAAAAGTGATGAGGGCAAGGTCAGGAAGGTGTTGAAGGTGGAGCCTCTTCCAGACGGATCTGGCCATTTCTTTAACCTG---------------------AGTGTTCAAAACAAGCTTATCAACTTGGACGAGAGCATTTATATTCCTATCACCAGAGCGGAATTTGCTGTTCTCAAATCAGCTTTCAATTTTATCTTGCCGTACATTTTAGGTTGGCATGCATATGCAAACTCCATA---AAACCAGAAGATTCGAGC---CGTGCCAATAACTCC---GGTCTTAAATAT---GGA---------GGAGATTTTGAATGGAGCCGG
>Pyrus_x_bretschneideri_XM_009362111
ATG---CTG---------------AAACTACACTCG------------------------TTA---TCTTCC---------------CCT---GCA---ACTGCA------------------------CAAAACCCTCACAAAAGC------------------------CCCAGC------------CAGTTCCTCTCTTCGCAGCTCTCC------------GGTAGAGGT---AGGGTTTTCAGCACCAAC------------------ACCTTCGGCTAC------------------------GCTCCGAGTTCGAGC------------------TCGTCGACGAAGAGGCTT---TCCTTG---AAATGTCGCCAG---TCG---GAGTACTTCGACCAGCAG---------AGAACCAGCACCGCCGCTTCC------CCGAAC---AAG------CCTTCT---CCTGCTTCGCAAACTCCCGCT------------GGAGTGACTGGGATGGCACCTAGGATTTACGTGGGTCACTCAATATACAAGGGAAAGGCAGCTCTTACTGTAGAGCCCAAAGCTCCAGAGTTCACCCCTTTAGATTCAGGGGCATTCAAACTTTCCCGGGAAGGTTTTGTGCTACTTCAGTTTGCTCCAGCAGCAGGTGTTCGTGTATATGACTGGAGTAGAAAGCAGGTATTCTTGCTATCAGTGACAGAAATTGGAAGCCTGGTTAGCCTTGGCTCAAAGGAGTCCCTTGAATTTTTCCATGATCCTTTTAAGGGGAAAGGTGATGAGGGCAAGATCAGGAAGGTGTTGAAGGTGGAGCCTCTTGCAGACGGATCCGGCCATTTCTTTAACCTC---------------------AGTGTTCAAAACAAGCTTATCAACTTGGACGAGAGCATTTATATTCCTATCACCAGGGCAGAATTTGCCGTTCTCAAATCAGCTTTCAATTTCATCTTGCCCTACATTTTAGGTTGGCATGCCTATGCAAACTCCATA---AAACCAGAAGCTTCGGGC---CGTGCCAATAACTCT---GGTATTAAATAC---GGA---------GGAGATTTTGAATGGAGCAGA
>Prunus_avium_XM_021951697
ATG---CTG---------------AGACTACACTCC------------------------CTA---GCTTCACCG------------GCG---GTG---GCTGCA------------------------CAAAAGCCTAACCAAAAC------------------------CCTAAA------------CAGTGC------------------------------TCGCCCTCT---AGGGTTTTCAGCACCAAC------------------AGCTTTGGCTTT------------------------GCTCCGAGTTTGAGC------------------TCGTCGAGGAAGAGGCTC---TCCTTG---AAATGTCGCCAG---TCT---GAGTACTTCGACCAGCAG---------AGGGCCAGCACGGCCTCTGCC------CCTAAC---AAA------CCTTCTCCTCCTGCTCCACAAACTCCCGCA------------GGAGGAACTGGGTTGCCGCCTAGGTTTTTTGTGGGTCACTCAATATACAAAGGAAAGGCAGCTCTTACCGTAGAGCCCAAAGCTCCGGAGTTCACTGCTTTAGATTCAGGGGCATTCAAACTCTCCAGGGAAGGCTTTGTTCTACTTCAGTTTGCTCCGGCAGCAGGTGTTCGTGTATATGATTGGAGCAGAAAGCAGGTATTCTCACTATCAGTGACAGAAATTGGAAGCCTGGTTTGCCTTGGCTCGAAGGAGTCCATTGAATTCTTCCATGATCCTTTTAAGGGGAAAAGTGACGAGGGCAAGGTCAGGAAGGTGTTGAAGGTGGAGCCTCTTCCAGATGGATCTGGCCATTTCTTTAACCTC---------------------AGTGTTCAGAACAAGCTTATCAACTTGGATGAGAGCGTTTATATTCCTATCACCAGAGCAGAGTTTGCAGTTCTCAAATCAGCTTTCAATTTTATCCTGCCGTACATTTTAGGTTGGCATGCCTATGCAAACTCCATA---AAACCAGAAGATTCGAGC---CGTCAGAATAACTCT---AGTTCTAGATAT---GGA---------GGAGATTTTGAATGGAGCCGG
>Prunus_dulcis_XM_034343292
ATG---CTG---------------AGACTACACTCG------------------------CTA---TCTTCACCG------------GCG---GTG---GCTGCA------------------------------------CAAAAC------------------------CCTAAA------------CAGTGCCTTGCTTCGGAGCTCTCA------------AGCAGAGCT---AGGGTTTTCAGCACCAAC------------------AGCTTTGGCTTT------------------------GCTCCGAGTTTGAGC------------------TGGTCGAGGAAGAGGCTC---TCCTTG---AAATGTCGCCAG---TCT---GAGTACTTCGACCAGCAG---------AGGGCCAGTACCGCCTCTGCC------CCTAAC---AAA------CCGTCTCCTCCTGCTCCACAAACTCCCGCA------------GGAGGAACTGGGTTGCCGCCTAGGTTTTTTGTGGGTCACTCAATATACAAAGGAAAGGCAGCTCTTACCGTAGAGCCCAAAGCTCCGGAGTTCACAGCTTTAGATTCAGGGGCATTCAAACTCTCCAGGGAAGGCTTTGTTCTACTTCAGTTTGCTCCGGCAGCAGGTGTTCGTGTATATGATTGGAGCAGAAAGCAGGTATTCTCACTATCAGTGACAGAAATCGGAAGCCTGGTTTGCCTTGGCTCGAAGGAGTCCATTGAATTCTTCCATGATCCTTTTAAGGGGAAAAGTGACGAGGGCAAGGTCAGGAAGGTGTTGAAGGTGGAGCCTCTTCCGGATGGATCTGGCCATTTCTTTAACCTC---------------------AGTGTTCAGAACAAGCTTATCAACTTGGATGAGAGCGTTTATATTCCTATCACCAGAGCAGAGTTTGCAGTTCTCAAATCAGCTTTCAATTTTATCCTGCCGTACATTTTAGGTTGGCATGCCTATGCAAACTCCATA---AAACCAGAAGATTCGAGC---CGTATGAATAACTCT---AGTTCTAGATAT---GGA---------GGAGATTTTGAATGGAGCCGG
>Prunus_mume_XM_008223440
ATG---CTG---------------AGACTACACTCG------------------------CTA---TCTTCACCG------------GCG---GTG---GCTGCA------------------------------------CAAAAC------------------------CCTAAA------------CAGTGCCTTGCTTCGGAGCTTTCA------------AGCAGAGCT---AGGGTTTTCAGCACCAAC------------------AGCTTTGGCTTT------------------------GCTCCGAGTTTGAGC------------------TCGTCGAGGAAGAGGCTC---TCCTTG---AAATGTCGCCAG---TCT---GAGTACTTCGACCAGCAG---------AGGGCCAGTACCGCCTCTGCC------CCTAAC---AAA------CCGTCTCCTCCTGCTCCACAAACTCCCGCA------------GGAGGAACTGGGTTGCCGCCTAGGTTTTTTGTGGGTCACTCAATATACAAAGGAAAGGCAGCTCTTACCGTAGAGCCCAAAGCTCCGGAGTTCACAGCTTTAGATTCAGGGGCATTCAAACTCTCCAGGGAAGGCTTTGTTCTACTTCAGTTTGCTCCAGCAGCAGGTGTTCGTGTATATGATTGGAGCAGAAAGCAGGTATTCTCACTATCAGTGACAGAAATCGGAAGCCTGGTTTGCCTTGGCTCGAAGGAGTCCATTGAATTCTTCCATGATCCTTTTAAGGGGAAAAGTGACGAAGGCAAGGTCAGGAAGGTGTTGAAGGTGGAGCCTCTTCCAGACGGATCTGGGCATTTCTTTAACCTC---------------------AGTGTTCAAAACAAGCTTATCAACTTGGATGAGAGCGTTTATATTCCTATCACCAGAGCAGAGTTTGCAGTTCTCAAATCAGCTTTCAATTTTATCCTGCCGTACATTTTAGGTTGGCATGCCTATGCAAACTCCATA---AAACCAGAAGATTCAAGC---CGTATGAATAACTCT---AGTTCTAGATAT---GGA---------GGAGATTTTGAATGGAGCCGG
>Prunus_persica_XM_007222413
ATG---CTG---------------AGACTACACTCG------------------------CTA---TCTTCACCG------------GCG---GTG---GCTGCA------------------------CAAAACCCTAACCAAAAC------------------------CCTAAA------------CAGTGCCTTGCTTCGGAGCTCTCA------------AGCAGAGCT---AGGGTTTTCAGCACCAAC------------------AGCTTTGGCTTT------------------------GCTCCGAGTTTGAGC------------------TCATCGAGGAAGAGGCTC---TCCTTG---AAATGTCGCCAG---TCT---GAGTACTTCGACCAGCAG---------AGGGCCAGTACCGCCTCTGCC------CCTAAC---AAA------CCGTCTCCTCCTGCTCCACAAACTCCCGCA------------GGAGGAACTGGGTTGCCGCCTAGGTTTTTTGTGGGTCACTCAATATACAAAGGAAAGGCAGCTCTTACCGTAGAGCCCAAAGCTCCGGAGTTCACAGCTTTAGATTCAGGGGCATTCAAACTCTCCAGGGAAGGCTTTGTTCTACTTCAGTTTGCTCCGGCAGCAGGTGTTCGTGTATATGATTGGAGCAGAAAGCAGGTATTCTCACTATCAGTGACAGAAATTGGAAGCCTGGTTTGCCTTGGCTCGAAGGAGTCCATTGAATTCTTCCATGATCCTTTTAAGGGGAAAAGTGACGAGGGCAAGGTCAGGAAGGTGTTGAAGGTGGAGCCTCTTCCGGATGGATCTGGCCATTTCTTTAACCTC---------------------AGTGTTCAGAACAAGCTTATCAACTTGGATGAGAGCGTTTATATTCCTATCACCAGAGCAGAGTTTGCAGTTCTCAAATCAGCTTTCAATTTTATCCTGCCGTACATTTTAGGTTGGCATGCCTATGCAAACTCCATA---AAACCAGAAGATTCGAGC---CGTATGAATAACTCT---AGTTCTAGATAT---GGA---------GGAGATTTTGAATGGAGCCGG
>Fragaria_vesca_subsp._vesca_XM_004297283
ATG---CTG---------------AAGCTAGAGTGCTCG---------------------CTA---TCTTCA---------------CCG---GTG---GCGGTT------------------------CAAAACCCTAACCACTCC------------------------GTTTCG------------------------------------------------AGCAAAGCT---AGGGTTTTCAGCACCAAC------------------AGCTTCGGATTC------------------------GCTCCCAATTCGACG---------------TCGTTTCGGAAGAGACGACTC---GCCTTG---AAATGTCGTCAG---TCC---GAGTACTTCGACCAGCAG---------AGGCTCACCGCCCCAAATCCG------CCGAGC---ACC------GCTGCT---TCCGCTCCTCAAAGTCCCGCC------------GGAGCTAGTGCAGGGCCGGCTAGGTTTTATGTGGGGCATTCGATATACAAAGGAAAGGCGGCGCTCACAGTAGAGCCGAAAGCTCCGGAGTTTACGGCTTTGGATTCGGGAGCATTCAAAATGTCGAGGGAAGGCTTTGTGCTACTTCAGTTTGCTCCTGCAGCGGGTGTGCGTGTGTATGATTGGAGCAGAAAGCAGGTATTCTCACTATCAGTGACAGAAATTGGAAGCATAGTGAGCCTTGGTGCGAAGGAGTCCTGTGAATTTTTCCATGACCCTTTTAAGGGGAAAAGCGAGGAAGGCAAGGTCAGGAAGGTCTTGAAGGTGGAACCTCTTCCAGATGGATCTGGCCGTTTCTTTAACCTC---------------------AGTGTTCAAAACAAGCTTATCAACTTGGACGAGAACATTTACATTCCTGTTACCAGAGCAGAGTTTGCTGTTCTCAACTCAGCTTTCAATTATCTCCTGCCATATCTTATAGGTTGGCATGCATATGTAAACTCTGTG---AAGCCAGAAGACATGAGC---CGTGTGAATAATGCC---ACTCCTAGGTAT---GGA---------GGAGACTTTGAATGGAGCCGG
>Rosa_chinensis_XM_024338948
ATG---CTG---------------AAGCTAGAGTACTCG---------------------CTA---TCTTCC---------------CCG---GTG---GCGGTT------------------------CAAAACCCTAACCACTCC------------------------CTTCCG------------------------------------------------AGCAAAGCT---AGGGTTTTCAGCACCAAT------------------AGCTTTGGGTTC------------------------GCCCCCAATTCGACG---------------TCGTTTGGGAAGAGACGACTC---GCCTTG---AAATGTCGTCAG---TCT---GAGTACTTCGAGCAGCAG---------AGGCTCACTCCCCCAACTCCC------CCGAGC---ACC------GCTGCT---TCTGCTGCTCAGAGTCCCTCC------------GGAGCTACTGCGGTGCCGGCTAGGTTTTATGTGGGACACTCGATATACAAAGGAAAGGCGGCGCTCACCGTAGAGCCCAAAGCTCCAGAGTTTACGGCTTTAGATTCGGGAGCATTCAAAATGTCGAGGGAAGGCTTTGTGCTACTTCAGTTTGCTCCTGCAGCAGGTGTGCGTGTGTATGATTGGAGCAGAAAGCAGGTATTTTCGCTATCAGTGACAGAAATTGGAAGCATAGTGAGCCTTGGTGCGAGGGAGTCCTGTGAATTTTTCCATGACCCCTTTAAGGGGAAAAGTGAGGAAGGCAAGGTCAGGAAGGTGTTGAAGGTGGAACCTCTTCCAGATGGATCTGGCCGTTTCTTTAACCTA---------------------AGTGTTCAAAACAAGCTTATCAACTTGGAAGAGAACATTTATATTCCTGTCACCAGAGCAGAGTTTGCTGTTCTCAACTCTGCTTTCAATTATATCTTGCCGTATCTTATAGGTTGGCATGCATATGCAAACTCTATA---AAGCCAGAAGATATGAGC---CGTGTGAATAACGCC---ACTCCGAGATAT---GGA---------GGAGACTTTGAATGGAGCCGG
>Juglans_regia_XM_018957158
ATG---CTG---------------CGACTACAGTCC------------------------CTA---TCTTCTCCA------------CTC---ACT---ACTAAC------------------------CAAAGCCCTAAACTCCAC------------------------CTTAAA------------CCCTCGTTCTCATCCTTGCCACCC---------------------------------TCTACTAAA------------------CGCACCGCTTTC------------------------------TGCCCCAAA------------------ATCTCGAGCAAGAAACTC---TCTGTG---AAGTGCCGCCAC---GCC---GAGCAGTTCGAGCAACAG---------AAGTTCTCCCCT---------------CCAAAC------------AACACC---TTTACTTCAGAGACTCCCGCT------------GGAGCAGGAACATTCCCGCCTAGGTTTTTTGTGGGTCACTCAATTTATAAAGGGAAGGCAGCTCTTACGGTTGAGCCCAGAGCTCCAGAGTTCGTCCCTTTGGATTCAGGGGCATTCAAACTCTCCAAGGAAGGTTTTGTGCTGCTTCAGTTTGCTCCTGCTGCTGGTGTACGTCAATATGATTGGAACAGAAAGCAGTTATTCTCACTATCAGTGACGGAAATTGGAAATCTAGTTAGCCTTGGCACAAGGGATTCGTGTGAATTTTTTCATGATCCTTTTAAGGGAAAAAGTGAGGAGGGGAAGGTCAGGAAGGTGTTGAAGGTGGAGCCTCTTCCAGATGGTTCTGGCCACTTCTTTAACCTC---------------------AGTGTTCAGAACAAGCTTTTAAATGTGGATGAGAGCATTTATATTCCTATCACCAGAGCAGAGCTCACTGTCCTTATCTCAGCTTTCAATTTTATCTTGCCATATCTTTTAGGTTGGCACGCTTTTGCAAATTCCATA---AAGCCAGAAGATTCCGGC---CGTGCCAATATTGCT---AGTTCTAGATAT---GGT---------GGAGAGTTTGAGTGGAGCAGA
>Quercus_lobata_XM_031100709
ATG---TTG---------------CGTCTACAGTCT------------------------CTA---TCTTCT---------------CCA---CTC---ACAACC------------------------CAAAACCCAAAACTCCAC------------------------CTAAAC------------CTTAGC---------------------------------------------------CCCACTAAA------------------CGCACCGCTTTG------------------------AAGTTAAACCCCAACATCAAC------------ACCAAAACCTCACTCTTC---GTCGTC---AAGTGC---------------------------CAGCAG---------AGGTTCACCACCAACTCCTCCTCT---CCAAAC---AAC------TCCTCT---TTTGCTTCACAAACCCCCCCA------------GCAGCTGGAGCATTCCCGACTAGATTTTTTGTGGGTCACTCAATATACAAAGGGAAAGCAGCTCTTACAGTAGAGCCCAGAGCTCCGGAGTTCACACCTTTGGATTCAGGGGCATTCAAAATATCCAAGGACGGTTTTGTGTTGCTTCAGTTTGCTCCTGCTGCAGGCGTTCGTCAATATGATTGGAGCAGAAAGCAGGTATTCTCACTATCAGTGACGGAAATTGGAAGTCTAGTTTGCCTTGGCAAAAAGGAATCATGTGAATTTTTTCATGATCCTTTTAAGGGAAAGAGTGAGGAGGGAAAGGTCAGGAAGGTTTTGAAGGTGGAGCCCCTTCCAGATGGTTCTGGCCACTTCTTTAACCTC---------------------AGTGTTCAGAACAAGCTTCTAAATGTGGATGACAGCATTTATATTCCTGTCACCAGAGCAGAGTACACTGTACTCATCTCAGCTTTTAATTTTATCTTGCCGTACCTTTTAGGTTGGCATGCTTTTGCTAATTCCATA---AAGCCAGAAGAGACAAGC---CTTGTGAATAGTGCT---AATCCTAGATAT---GGG---------GGAGACTTTGAGTGGAGCAGA
>Quercus_suber_XM_024072291
ATG---TTG---------------CGTCTACAGTCT------------------------CTA---TCTTCC---------------CCA---CTC---ACAACC------------------------CAAAACCCAAAACTTCAC------------------------CTAAAC------------CTTAGC---------------------------------------------------CCCACTAAA------------------CGCACCGCTTTG------------------------AAGTTAAACCCCAACATCAACACCAACATATCCACCAAAACCTCACTCTTC---GTCGTC---AAGTGC---------------------------CAACAG---------AGATTCACGTCCGACACCTCCTCT---CCAAAC---AAC------TCTTCT---TTTGCTTCACAAACCCCCCCA------------GCAGCTGGAACATTCCCGACTAGATTTTTTGTGGGTCACTCAATATACAAAGGGAAAGCAGCTCTTACAATAGAGCCCAGAGCTCCGGAGTTCACACCTTTGGATTCAGGAGCATTCAAAATATCCAAGGACGGTTTTGTGTTGCTTCAGTTTGCTCCTGCTGCAGGCGTTCGTCAATATGATTGGAGCAGAAAGCAGGTATTCTCACTATCAGTGACGGAAATTGGAAGCCTAGTTTGCCTTGGCAAAAAGGAATCGTGTGAATTTTTTCATGATCCTTTTAAGGGAAAGAGTGAGGAGGGAAAGGTCAGGAAAGTTTTGAAGGTGGAGCCTCTTCCAGATGGTTCTGGCCACTTCTTTAACCTC---------------------AGTGTTCAGAACAAGCTTCTAAATGTGGATGACAGCATTTATATTCCTGTCACCAGAGCAGAGTACACTGTACTCATCTCAGCTTTTAATTTTATCTTGCCGTACCTTTTAGGTTGGCATGCTTTTGCTAATTCCATA---AAGCCAGAAGAGACAAGC---CTTGTGAATAGTGCT---AATCCTAGATAT---GGG---------GGAGACTTTGAGTGGAGCAGA
>Carica_papaya_XM_022041728
ATG---TTG---------CAGCAACAACTACAGTTC------------------------TTA---TCTTCTCCA------------CCG---GTA---GCGGTCAAATTCAAAGCC------------CTAAACCCTAAATTCTGC------------------------CACACC------------AGCTCTTTTTCCTACACTAACTCC------------ATTGACACAAGCCATGGTTTTAGTTCAAAT------------------ATCTCTACC---------------------------ATCTCTTTCAAAGAG------------------AACGTCACGAAGAAGCTG---TTAGTG---AAATGCCGCCAC---TCA---GATTACTTTGAGCAAAAA---------AAATTCAGCGATTCT------------------------------TCTTCT---TTTTCTTCGCAGTCTCCAGCTGGG---GCAACAACCGCTGGAGGATTACCACCTAGGTTTTTCGTTGGCCACTCGATATACAAGGGAAAGGCTGCTCTTACGGTGGAGCCTAGAGCTCCGGAGTTTGTGGCTTTAGATTCAGGGGCATTCAAATTATCCAAGGAAGGTTTTGTTCTGCTACAGTTTGCCCCTGCAGCAGGAGTTCGACAGTATGACTGGAGCCGGAAGCAGGTGTTCTCATTGTCAGTGACAGAAATCGGAACTCTTGTCAGCCTGGGCACAAGAGAATCGTGTGAATTTTTTCATGACCCTTTCAAAGGAAAAAGTGAGGAAGGTAAGGTCAGGAAGGTGTTGAAAGTAGAGCCACTCCCAGATGGCTCTGGCCACTTCTTTAATCTC---------------------AGTGTTCAAAACAAGCTTTTAAACATGGACGAGAATATTTATATTCCAATTACCAGAGCAGAGTACACTGTCCTCGTCTCAGCTTTCAATTTCCTCTTGCCATACCTTATAGGTTGGCATGCATTTGCTAATTCCATA---AAACCAGAGGAATTAAGT---CGAGCAAATAACGGC---AATTCTCGATAT---GGA---------GGAGACTATGAATGGAACAGG
>Arabidopsis_thaliana_NM_101308_orf_trimmed
ATG---TCG---------------------CAACTC------------------------TTA---TCGACTCCT------------CTA---ATG---GCGGTCAAC---------------------TCCAATCCTCGCTTTCTC------------------------TCTTCG------------TCTTCAGTACTCGTCACC------------------------------GGAGGTTTTGCAGTGAAA------------------CGGCATGGATTC------------------------GCCTTGAAACCGACG------------------ACGAAGACGGTGAAGCTCTTCTCGGTT---AAGTCTCGCCAG---ACG---GATTACTTCGAGAAGCAG---------AGGTTCGGTGACTCTTCTTCTTCT---CCTTCA------------------------------------------------------CCTGCTGAAGGATTGCCTGCTAGATTTTACGTGGGTCATTCGATATACAAAGGGAAAGCTGCGTTAACAGTGGACCCAAGAGCACCAGAGTTTGTGGCTTTAGACTCTGGAGCTTTCAAGTTGTCAAAAGATGGTTTCTTATTGCTCCAGTTTGCTCCTTCTGCTGGTGTACGACAATATGATTGGAGCAAGAAACAGGTGTTCTCATTGTCTGTTACAGAAATTGGAACTCTAGTTAGCCTAGGCCCGAGGGAATCTTGTGAATTCTTCCATGATCCATTCAAGGGGAAAAGTGATGAGGGAAAAGTAAGGAAAGTGTTGAAAGTTGAGCCTCTCCCAGATGGTTCTGGTCATTTCTTCAACCTA---------------------AGTGTTCAAAACAAGCTTGTGAATGTGGATGAGAGCATTTACATACCAATTACTCGAGCAGAGTTTGCTGTTCTTATCTCTGCATTCAATTTTGTCTTGCCTTACCTTATAGGCTGGCATGCATTTGCAAACTCCATC---AAACCAGAAGAGACAAGC---CGTGTGAACAACGCT---TCGCCTAACTAT---GGA---------GGAGACTATGAATGGAATAGA
>Arabidopsis_lyrata_subsp._lyrata_XM_021013506
ATG---TCG---------------------CAACTC------------------------TTA---TCTTCTCCT------------CCA---ATT---GCGGTCAAC---------------------TCCAATTCTCGCTTTCTC------------------------TCTTCG------------TCTTCAGTACTCGTCGCC------------------------------GGCGGTTTTGCAGTGAAA------------------CGGCATGGATTC------------------------GCCTTGAAACCGACG------------------ACGAAGACGGTGAAGCTCTTCTCGGTT---AAGTCCCGCCAG---ACG---GATTACTTCGAGAAGCAG---------AGATTCGGTGACTCTTCTTCTTCT---------------------------------TCTTCTCAA---------------------AATGCTGAAGGATTGCCTGCTAGATTTTACGTGGGTCATTCGATATACAAAGGGAAAGCTGCGCTAACAATGGAGCCAAGAGCACCAGAGTTCGTGGCTTTAGACTCTGGAGCTTTTAAGTTGTCCAAAGATGGTTTCCTATTGCTCCAGTTTGCTCCTTCTGCTGGTGTACGACAATATGATTGGAGCAAGAAACAGGTGTTCTCGTTGTCTGTTACGGAAATCGGAACTCTAGTTAGCCTAGGCCCGAGGGAATCTTGTGAATTCTTCCATGATCCATTCAAGGGGAAAAGTGATGAGGGAAAAGTGAGGAAAGTGTTGAAAGTTGAGCCTCTCCCAGATGGTTCTGGTCACTTCTTCAACCTA---------------------AGTGTTCAAAACAAGCTTGTGAATGTGGATGAGAGCATTTACATACCAATTACTCGAGCAGAGTTTGCTGTTCTTATCTCTGCCTTCAATTTTGTCTTGCCTTACCTTATAGGGTGGCATGCATTTGCAAACTCCATT---AAACCAGAAGACACAAAC---CGTGCGAACAACGCT---CCTCCTAACTAT---GGA---------GGAGACTATGAATGGAATAGA
>Camelina_sativa_XM_010497756
ATG---TCG---------------------CAGCTC------------------------TTA---TCTTCTCCT------------CCA---ACG---GCGGCCAGC---------------------TCCAATCTTCGCTTTCTC------------------------TCTTCG------------TCTTCAGTACTCGTTGCC------------------------------GGCGGTGTTGGAGTGAAA------------------CGGCATGGGGTC------------------------GCCTTGAAACCGACG------------------TCGAAGACGGTGGAGCTC---TCGGTT---AAGTCCCGTCAG---ACG---GATTACTTCGAGAAGCAG---------AGGTTCGGTGACTCTTCTTCTTCT---TCTTCTTCTTCG------CTTTCA---TACTCCTCACAA---------------------AACGCTGAAGGATCGCCAGCTAGATTTTATGTTGGTCATTCGATATACAAAGGGAAAGCTGCGTTAACAGTAGATCCAAGAGCACCAGAGTTTGTGGCTTTAGACTCTGGAGCTTTCAAGTTGTCAAAAGATGGTTTTCTACTGCTCCAGTTTGCTCCTTCAGCTGGTGTTCGACAATACGATTGGAGCAAGAAACAGGTGTTCTCATTGTCTGTTACAGAAATCGGAACTCTGGTTAGCTTAGGCCCGACAGAATCATGTGAATTCTTCCATGATCCATTCAAGGGAAAAAGTGATGAAGGAAAAGTGAGGAAAGTGTTGAAAGTTGAGCCTCTCCCAGATGGTTCTGGTCACTTCTTCAACCTA---------------------AGTGTACAAAACAAGCTTTTGAATGTTGATGATAACATTTACATACCAATCACTAGAGCAGAGTTTGCTGTTCTCATCTCTGCTTTCAATTTTGTCTTGCCTTACCTTATAGGCTGGCATGCATTTGCAAACCCCATC---AAACCAGAAGACGCAAAC---AAGATGAACAACGCT---TCGCCCAACTAT---GGA---------GGAGACTATGAATGGAATAGA
>Capsella_rubella_XM_006303212
ATG---TCG---------------------CAACTC------------------------TTA---TTTTCTCCT------------CCA---GCG---GCGGTCAGC---------------------TCCAATCTTCGCTTTCTC------------------------TCTTCG------------TCTTCAGTACTCGTCGCC------------------------------GGCGGTTTTGGAGTGAAA------------------CGGCATGGGTTC------------------------GTCTTGAAACCGACG------------------AAGAAGACGGTGAAGCTC---TCGGTT---AAGTCCCGCCAG---ACG---GATTACTTCGAGAAGCAG---------AGGTTCGGCGACTCTTCTTCTTCG---CCTTCA---------------------TACTCCTCGCAA---------------------AATGCTGAAGGATCGCCTGCTAGATTTTATGTGGGTCATTCGATATACAAAGGGAAAGCTGCGTTAACAGTAGAGCCGAGAGCACCAGAGTTTGTGGCTTTAGACTCTGGAGCTTTCAAGCTGTCAAAAGATGGTTTTCTACTGCTCCAGTTTGCTCCTTCAGCTGGTGTACGACAATACGATTGGAGCAAGAAACAGGTGTTCTCATTGTCTGTTACAGAAATCGGAACTCTGGTTAGCTTAGGCCCGAAAGAATCATGTGAATTCTTCCATGATCCATTCAAGGGTAAAAGTGATGAAGGAAAAGTGAGGAAAGTGTTGAAAGTTGAGCCTCTCCCAGATGGCTCTGGTCACTTCTTCAACCTA---------------------AGTGTACAAAACAAGCTTTTGAATGTGGATGATAACATTTATATACCAATCACTAGAGCAGAGTTTGCTGTTCTTATCTCTGCTTTCAATTTTGTCTTGCCTTACCTTATAGGCTGGCATGCATTTGCAAACTCCATC---AAACCAGAAGACTCAAAC---CGGATGAACAATGCG---TCGCCTAACTAT---GGA---------GGAGACTATGAATGGAATAGA
>Raphanus_sativus_XM_018592404
ATG---TCG---------------------CAACTC------------------------TTA---TCTTCTCCT------------CTG---ATG---GCTGCAAGTTACAATCCT---------TTTGCTAGCCCTCGCTTTCTC---TCT------------------TCGTCT------------TCTTCAGTACTCGTCCCCGGCGGCGGC---------------------GGCGGTCTCGCCGTGAAA------------------CGACATGGACTA------------------------GCTTCGAAACCG---------------------GTGAGGAAGTTGAATCTC---TCGGTG---AAGTCCCGGCAG---ACG---GATTACTTCGAGAAGCAG---------AGGTTCGGTGAC---TCGTCTTCT---------------------------------TCTTCACAG---------------------AACGGTGAAGGAGCACCGGCTAGGTTTTACGTGGGTCATTCGATCTACAAAGGGAAAGCTGCGTTAACAGTGGAGCCAAGAGCACCGGAGTTTGTGTCTTTAGACTCTGGAGCTTTCAAGTTGTCGAAAGATGGGTTTCTACTGCTTCAGTTTGCTCCTGCAGCTGGTGTAAGGCAATACGATTGGAGCAAGAAACAGGTGTTCTCATTGTCGGTTTCAGAGATTGGAACTCTAGTTAGCCTAGGCCCGAGGGAGTCTTGTGAGTTCTTCCATGATCCTAACAAGGGGAAAAGCGATGAAGGAAAGGTGAGGAAAGTGTTGAAAGTTGAGCCTCTCCCTGATGGTTCTGGCCACTTCTTCAACCTA---------------------AGTGTTCAAAACAAGCTTTTGAATGTTGATGAGAGCATTTACATACCAATCACTAGAGCAGAGTTTACTGTTCTGGTCTCTGCTTTCAATTTCGTCTTGCCTTACCTTATAGGCTGGCACGCATTTGCGAACTCCATC---AAACCAGAAGAGACAAAC---CGTACGAACAACGCT---TCACCTAACTAT---GGA---------GGAGACTATGAATGGAATAGA
>Brassica_oleracea_var._oleracea_XM_013746574
ATG---TCG---------------------CAACTC------------------------TTA---TCTTCTCCT------------CTG---ATG---GCGGCAAGTTACAGTCCC---------TTCACTAGCCATCGCTTTCTC---TCT------------------TCGTCT------------TCTTCAGTACTCGTCGCC------GGC---------------------GGCGGTCTCGCCGTGAAA------------------CGACATGGACTA------------------------GCTTCGAAACCG---------------------GTGAGGACGGTAAACCTC---TCGGTG---AAGTCTCGCCAG---ACG---GATTACTTCGAGAAGCAG---------AGGTTCGGTGAC---TCGTCTTCT---------------------------------TCTTCACAG---------------------AACGGTGAAGGAGGGCCTGCTAGGTTTTACGTGGGACATTCGATATACAAAGGGAAAGCTGCGTTAACGGTGGAGCCAAGAGCACCAGAGTTTGTGTCTTTAGACTCTGGAGCTTTCAAGTTGTCGAAAGACGGGTTCTTACTGCTTCAGTTTGCTCCTGCAGCTGGTGTAAGGCAATACGATTGGAGCAAGAAACAGGTGTTCTCATTGTCGGTTTCCGAAATTGGAACTCTAGTTAGCCTAGGCCCGAGAGAATCTTGTGAGTTCTTCCATGATCCTAACAAGGGGAAAAGTGATGAAGGAAAGGTGAGGAAAGTGTTGAAAGTTGAGCCTCTCCCCGATGGTTCTGGCCACTTCTTTAACCTA---------------------AGTGTTCAAAACAAGCTTTTGAATGTTGATGAGAACATTTACATACCAGTCACTAGAGCAGAGTTTGCTGTTCTGACCTCTGCTTTCAATTTCGTCTTGCCTTACCTCATAGGCTGGCACGCATTTGCAAACTCCATC---AAACCAGAAGAGGCAAAC---CGTACGAGCAACGCT---TCACCTAACTAT---GGA---------GGAGACTATGAATGGAATAGA
>Brassica_napus_XM_013822335
ATG---TCG---------------------CAACTC------------------------TTA---TCTTCTCCT------------CTG---ATG---CCTGTAAGTCACAGTCCC---------TTCACAAGCCCTCGCTTTCTCTCTTCG------------------TCGTCT------------TCTTCAGTACTCGTCGCC------GGC---------------------GGCGGTCTCGCCGTGAAA------------------CGGCATGGACTA------------------------GCTTCGAAACCG---------------------GTGAGGACGGTGAACCTC---TCGGTG---AAGTCTCGCCAG---ACG---GATTACTTCGAGAAGCAG---------AGGTTCGGTGACTCGTCTTCTTCT---------------------------------TCTTCACAG---------------------AACGGTGAAGGAGGGCCAGCTAGGTTTTACGTGGGACATTCGATATACAAAGGGAAAGCTGCGTTGACGGTGGAGCCAAGAGCACCAGAGTTTGTGTCTTTAGACTCTGGAGCTTTCAAGTTGTCGAAAGACGGGTTCTTACTGCTTCAGTTTGCTCCTGCAGCTGGTGTAAGGCAATACGATTGGAGCAAGAAACAGGTGTTCTCATTGTCGGTTTCAGAGATTGGAACTCTAGTTAGCCTAGGCCCAAGGGAGTCTTGTGAGTTCTTCCATGATCCTAACAAGGGGAAAAGTGATGAAGGAAAGGTGAGGAAAGTGTTGAAAGTTGAGCCTCTCCCTGATGGTTCTGGCCACTTCTTCAACCTA---------------------AGTGTTCAAAACAAGCTTTTGAATGTTGATGAGAGCATTTACATACCAATCACTAGAGCAGAGTTTACTGTTCTGACCTCTGCTTTCAATTTCGTCTTGCCTTACCTCATAGGCTGGCACGCATTTGCGAACTCCATC---AAACCAGAAGAGTCAAAC---CGTACGAACAACGCT---TCACCTAACTAT---GGA---------GGAGACTATGAATGGAATAGA
>Brassica_rapa_XM_009112295
ATG---TCG---------------------CAACTC------------------------TTA---TCTTCTCCT------------CTG---ATG---GCGGCAAGTTACAGTCCC---------TTCACTAGCCCTCGCTTTCTCTCTTCG------------------TCGTCT------------TCTTCAGTACTCGTCGCC------GGC---------------------GGCGGTCTCGCCGTGAAA------------------CGACATGGACTA------------------------GCTTCGAAACCG---------------------GTGAGGACGGTGAATCTC---TCGGTG---AAGTCCCGACAA---TCG---GATTACTTCGAGAAGCAG---------AGGTTCGGTGACTCGTCTTCTTCT---------------------------------TCTTCACAG---------------------AACGGTGAAGGAGGGCCTGCTAGGTTTTACGTGGGACATTCGATATACAAAGGGAAAGCTGCGTTAACAGTGGAGCCAAGAGCACCAGAGTTTGTGTCTTTAGACTCTGGAGCTTTCAAGTTATCCAAAGATGGTTTTCTACTGCTTCAGTTTGCTCCTGCAGCTGGTGTAAGGCAATACGATTGGAGCAAGAAACAGGTGTTCTCATTGTCGGTTTCAGAGATTGGAACTCTAGTTAGCCTAGGCCCAAGGGAGTCTTGTGAGTTCTTCCATGATCCTAACAAGGGGAAAAGTGATGAAGGAAAGGTGAGGAAAGTGTTGAAAGTTGAGCCTCTCCCTGATGGTTCTGGCCACTTCTTCAACCTA---------------------AGTGTTCAAAACAAGCTTTTGAATGTTGATGAGAGCATTTACATACCAATCACTAGAGCAGAGTTTACTGTTCTCGTCTCTGCTTTCAATTTCGTCTTGCCTTACCTCATAGGCTGGCACGCATTTGCGAACTCCATC---AAGCCAGAAGAGTCAAAC---CGTACGAACAACGCT---TCACCAAACTAT---GGA---------GGAGACTATGAATGGAATAGA
>Gossypium_arboreum_XM_017764060
ATG---CTG---------------CAACTTCAACTC------------------------TTA---TCTTCTCCC------------CCA---CTC---ACTCCCCAAACCGTAAACCTCAACTCCATCTCTAACCCCAAGCTTTTC------------------------------------------CCATCTTTCTCTTCACTCAACTCC------------------------------------TCCCAA------------------ACCCGTTCCTTT------------------------AAATTTAATCCCCTC------------------TCTAAACCCTCCAAGTTT---TCTCTC---AAATGCCGCCAA---TCT---GAATACTTCGATCAGAAA------CAGAGGTTTAAT------------------------------------GACTCT---TCTTCTTCTTCTTCGCCATCA------------TCCTTAGCAGGGTTGCCGGCTAGGTTTTATGTAGGTCATTCCATTTACAAAGGGAAGGCTGCTCTGACTGTGGAGCCAAGGGCACCTGAGTTTGTGCCTTTAGATTCTGGGGCATTTAAAATATCCAGGGAAGGTTTTGTGCTGCTGCAGTTTGCACCTGCAGCTGGTGTTAGACAATATGATTGGAGTAGGAAGCAGGTGTTCTCATTATCAGTTACTGAAATTGGAACTCTGATTAGCCTTGGCATGAGGGAATCGTGTGAATTTTTCCATGATCCTTTTAAAGGAAAAAGTGATGAAGGAAAGGTTAGGAAGGTGTTGAAGGTAGAGCCACTCCCGGATGGGTCTGGTCACTTTTTTAATCTT---------------------GGTGTTCAAAACAAACTTCTAAACGTGGACGAAAATGTTTATATCCCCATTACACGGGGAGAGTTCACTGTCCTCAAATCTGCATTCAGCTTCATTTTGCCATATCTTTTAGGTTGGCACGCCTTTGCCAATTCAACC---AAACCGGATGATACAAGT---CGTGCGAATAATGCC---AATCCGAGATAT---GGA---------GGAGACTACGAATGGAGTAGG
>Gossypium_hirsutum_XM_016819285
ATG---CTG---------------CAACTTCAACTC------------------------TTA---TCTTCTCCC------------CCA---CTC---ACTCCCCAAACCGTAAACCTCAACTCCATCTCTAACCCCAAGCTTTTC------------------------------------------CCATCTTTCTCTTCACTCAACTCC------------------------------------TCCCAA------------------ACCCGTTCCTTT------------------------AAATTTAATCCCCTC------------------TCGAAACCCTCCAAGTTT---TCTCTC---AAATGCCGCCAA---TCT---GAATACTTCGATCAGAAA------CAGAGGTTTAAT------------------------------------GACTCT---TCTTCTTCTTCTTCGCCATCA------------TCCTTAGCAGGGTTGCCGGGTAGGTTTTATGTAGGTCATTCCATTTACAAAGGGAAGGCGGCTCTGACGGTGGAGCCAAGGGCACCTGAGTTTGTGCCTTTAGATTCTGGGGCATTTAAAATATCCAGGGAAGGTTTTGTGCTGCTACAGTTTGCACCTGCAGCTGGTGTTAGACAATATGATTGGAGTAGGAAGCAGGTGTTCTCATTATCAGTTACTGAAATTGGAACTCTGATTAGCCTTGGCATGAGGGAATCGTGTGAATTTTTCCATGATCCTTTTAAAGGAAAAAGTGATGAAGGAAAGGTTAGGAAGGTGTTGAAGGTAGAGCCACTCCCGGATGGGTCTGGTCACTTTTTTAATCTT---------------------GGTGTTCAAAACAAACTTCTAAATGTGGACGAAAATGTTTATATCCCCATTACACGGGGAGAGTTCACTGTCCTCAAATCTGCATTCAGCTTCATTTTGCCATATCTTTTAGGTTGGCACGCCTTTGCCAATTCAACC---AAACCGGATGATACAAGT---CGTGCGAATAATGCC---AATCCGAGATAT---GGA---------GGAGACTACGAATGGAGTAGG
>Gossypium_raimondii_XM_012607821
ATG---CTG---------------CAACTTCAACTC------------------------TTA---TCTTCTCCT------------CCA---CTC---ACTCCCCAAACCTTAAACCTCAACTCCATCTCCAACCCCAAGCTTTTC------------------------------------------CCATCTTTCTCTTCACTCAACTCC------------------------------------TCCCAA------------------ACCCGTTCCTTT------------------------AAATTTAATCCCCTC------------------TCTAAACCCTCCAAGTTT---TCTCTC---AAATGCCGCCAA---TCT---GAATACTTCGATCAGAAA------CAGAGGTTTAAT------------------------------------GACTCT---TCTTCTTCTACTTCGCCATCA------------TCCTTAGCAGGGTTGCCGGCTAGGTTTTATGTAGGTCATTCCATTTACAAAGGGAAGGCTGCTCTGACTGTGGAGCCAAGGGCACCTGAGTTTGTGCCTTTAGATTCTGGGGCATTTAAAATATCCAGGGAAGGTTTTGTGCTGCTACAGTTTGCACCTGCAGCTGGTGTTAGACAATATGATTGGAGTAGGAAGCAGGTGTTCTCATTGTCTGTTACTGAAATTGGAACTCTGATTAGCCTTGGCATGAGGGAATCGTGTGAATTTTTCCATGATCCTTTTAAAGGAAAAAGTGATGAAGGAAAGGTTAGGAAGGTGTTGAAGGTAGAGCCACTCCCGGATGGGTCTGGTCACTTTTTTAATCTT---------------------GGTGTTCAAAACAAACTTCTAAACGTGGACGAAAATGTTTATATCCCCATTACACGGGGAGAGTTCACTGTCCTCAAATCTGCATTCAGCTTCATTTTGCCATATCTTTTAGGTTGGCACGCCTTTGCCAATTCAACC---AAACCGGACGATACAAGT---CGTGCGAATAATGCC---AATCCTAGATAT---GGA---------GGAGACTACGAATGGAGTAGG
>Hevea_brasiliensis_XM_021809249
ATG---GTG---------------CAGCTACACTTG------------------------CTA---TCTCCC---------------CAA---CTC---AGTACA------------------------CAAAACCCTAAACTATTC------------------------AGTCAT------------CAATCAGTACCCTTTCACCAATCC------------TTTCGGCCA---ACTGCATTTAACCCCAAA------------------ATCTATACTCTT------------------TCTCCAACCAAAACCTCTGAC------------------ACCACAAAGAGTAAGCTC---GCTGTG---AAGTGCCGTCAG---TCG---GAGTTCTATGAGCAGCAG---------AGGTTCAACTCTTCCCGTTCTTCT---TCCACCGCCGAT------ACATCT---TATGTTCCGCATTCGCCGTCGGCA---TCTGCAGGAGTTGGAGAATTGCCGCCTAGGGTTTTTGTTGGCCATTCAATATACAAGGGGAAGGCTGCTCTTACTGTGGAACCTCGAGCACCCGAGTTCGCGGCATTAGATTCTGGGGCATTTAAACTAGCCAAGGAAGGTTTTGTTCTGTTACAATTTGCGCCTGCAGCTGGTGTACGCCAGTATGACTGGAGCAGAAAGCAGGTGTTCTCATTATCAGTGACAGAAATTGGGACTCTAATCAGCCTTGGTGCTAGAGATTCGTGTGAATTTTTCCATGATCCTAATAAGGGAAAAAGTGAAGAAGGCAAGATCAGGAAGGTGTTGAAGGTAGAGCCACTCCCAGATGGTTCTGGCCACTTCTTTAACCTC---------------------AGTGTTCAAAACAAACTTCTGAATATGGATGAAAGCATTTACATTCCCATTACAAGGGCAGAATACACCGTCCTCACCTCAGCTTTTAACTATATCTTACCATACCTGCTAGGTTGGCACGCCTTCGCAAATTCTATC---AAACCAGATGACCATAGC---CGTGTGAACAATGCA---AGTCCAAGGTAT---GGG---------GGGGACTATGAATGGAGCAGG
>Manihot_esculenta_XM_021747739
ATG---GTG---------------CAGCTGAACTCG------------------------CTT---TCTCCG---------------CAA---CTC---GGTACC------------------------CAAAACCCTAAACTATGC------------------------ACTTGC------------CAATCACTCCCCTTTCACCAATCC------------TTTAGACCT---ACTGCATTTAACCCCAAA------------------ATCTATACTCTT------------------TCTCTAACCAAAACCTCCGCC------------------GCCGCGGTGAGTAAGCTC---ACCGTG---AAATGCCGTCAG---TCG---GAGTTCTATGAGCAGCAG---------CGGTTCAACTCCTCCCGGTCTCCT---TCCACC---GAT------ACTTCT---TTTGCCCCGCGTTCGCCGTCGGCA---TCCACCGGAGTTGGAGAATTGCCACCTAGGGTTTTTGTTGGCCACTCCATATACAAAGGAAAGGCTGCTCTCACTGTGGAACCTCGAGCACCCGAGTTTGCGGCGTTAGATTCGGGGGCTTTTAAACTAGCAAGGGAAGGATTTGTGCTGTTACAATTCGCGCCTGCAGCTGGTGTGCGCCAATATGACTGGAGCAGAAAGCAGGTGTTCTCGTTATCTGTGACAGAAATTGGGACTCTAATCAGCCTTGGTGCTAGAGATTCATGTGAATTTTTCCATGATCCTAATAAGGGAAAAAGTGAAGAAGGCAAAATCAGGAAGGTGTTGAAGGTAGAACCACTCCCTGATGGCTCTGGCCACTTCTTTAACCTC---------------------AGTGTTCAAAACAAACTTCTGAATTTGGATGAAAGCATTTACATACCCATTACAAGGGCAGAATTCACCGTCCTCATCTCAGCTTTTAATTATATATTGCCATACCTGCTAGGTTGGCATGCCTTCACAAATTCTATA---AAACCTGATGATCCCAAC---CGTGTGAACAATGCA---AATCCAAGGTAC---GGA---------GGGGACTATGAATGGAGCAGG
>Jatropha_curcas_XM_012236542
ATG---CTG---------------CAACTGAACTTG------------------------CTA---TCTCCT---------------CAA---TTA---AGCACT------------------------CGAAACCCTAAAGTGTTC------------------------GCTCTC------------GATTCAGTCTCCTCTAAAAAATCGCTT---AAATTGCTTAAAGCC---AGTGAGTTTAACCCTAAA------------------ATTTACACACTC------------------------TCTCCAACCAAAACT------------------TCCGCCAAGACCAGGCTG---GCCGTG---AAATGTCGTCAA---TCG---GAGTTATATGAGAAGCAG---------AGGTTCAACTCCTCACGGTCTTCT---TCCACT---GAC------TATTCT---TTTGCTCCT------------------------GGAGTTGGAGAATCCCCGCCTAAGGTTTTCGTGAGCCATTCGATATACAAAGGTAAGGCTGCTCTTACCGTGCAACCCCGAGCACCTGAGTTTGCGGCATTAGATTCTGGGGCATTTAAGGTAGCAAGGGAAGGTTTTATGCTGTTACAATTTGCGCCTGCAGCAGCTGCACGTCAATATGACTGGAGTAGAAAGCAGGTGTTCTCATTATCAGTGACGGAAATTGGAACTCTAATTAGCCTCGGTGCTAAAGATTCATGTGAATTTTTCCATGATCCTAACAAGGGGAAAAGTGATGAAGGCAAGATCAGGAAGGTGTTGAAAGTAGAGCCACTTCCAGATGGTTCTGGCCACTTCTTTAACCTC---------------------AGTGTTCAAAACAAAGCTTTGAATATGGATGAAAGCATTTACATTCCCGTTACAAAGGCAGAATACACTGTTCTCATCACTGCTTTTAATTATATCTTGCCATACTTGCTAGGTTGGAACACTTTCGCTAATTCTATT---AGACCAGATGAAAATAGC---CGTGGGAATGATGCA---AATCCAAGGTAT---GGG---------GGAGACTATGAATGGAACAGG
>Pistacia_vera_XM_031393836
ATG---TTG---------------CAGCTTCAGTTT------------------------TTA---TCTTCT---------------------------CGAACC------------------------CTAAACCCTAAGCTATGC------------------------CCATTT------------CACTCTTTATCAAATTCAAATTCG---------------AGACCC---AACAGTTTTACTTCCATC------------------TCTTCAACT---------------------------GAAAATTTCTTTAAC------------------ATAAAAAAGAAGAAACTT---TCAGTC---AAATGCCGTCAA---TCA---GAGTACTATGAGCAAAAG---------AGTTTTCCCAACCCT------------CCCAAC---AAT------TCTTCT---TTTGCTTCACAATCTTCTACT------GAAGTATCAGTTGGAGCATTGCAAGCGAAAGTTTATGTGGGTCATTCAATATACAAAGGGAAGGCAGCTCTTACAGTGGAACCTAAAGCACCGGAATTTGTGTCTTTAGATTCAGGGGCATCTAAATTATCCAAGGATGGTTATGTGCTGCTACAGTTTGCTCCTGCGGCCGGTGTTCGGCAATATGATTGGAGTAGAAAGCAGGTATTCTCACTATCAGTGACAGAAATTGGAACTTTGGTTGGCCTTGGTGCAAGAGAATCGTGTGAATTTTTCCATGATCCCTTCAAAGGAAGAAGTGAGGAAGGCAAGGTTAGGAAGGTGTTGAAGGTGGAGCCGCTTCCTGATGGATCTGGCCATTTCTTTAACCTA---------------------AGTGTTCAAAACAAACTTATCAATCTGGATGAGAGCATTTACATTCCTGTTACAAGAGCAGAGTACACGGTCCTTGTCTCAGCATTCAATTATATCTTGCCATACCTTCTAGGTTGGCATGCCTATGCAAACTCAATA---AAACCAGATGATAGCATC---CGTGCAAATAATGCA---AATCCCAGATAT---GGA---------GGAGACTATGAATGGAACCGG
>Citrus_clementina_XM_006438564
ATG---TTG---------------CAGCTTCAGTGT------------------------CTA---TCTTCG---------------------------CAAACC------------------------CTCAACCCTAAACTATGC------------------------CCTTTT------------CATTCTTTATCCAATTCAAAAGGC------------------------AACGGCTTTGGT------------------------TCCTTTTCTGTA------------------------ACTGAAAGTACCTCA------------------ATCAAAAAGAAGAAACTT---TATGTT---AAATGCCGCCAG---TCA---GAGTACTATGAACAAAAG---------AGTTTCAGCGCCAGC------------CCTAGC---AAC------TCCTCA---TATGCTCCAACA---------------GACGTTGCTGTTGGAACGTTGCCGACGAGGGTTTATGTGGGTCATTCGATTTACAAAGGGAAGGCAGCCCTTACGGTGGAGCCTAGAGGACCGGAATTTGTGTCTTTAGATTCAGGGGCAGTTAAACTATCCAGAGAAGGTTTCGTGATGCTACAGTTTGCTCCTGCTGCTGGTGTTCGACAATATGATTGGAGCAGAAAGCAGGTATTCTCACTGTCGGTGACGGAGATTGGAAGTTTAGTTGCCCTTGGTGCTAGAGAATCATGTGAATTTTTCCATGATCCTTTTAAGGGAAAAAGTGAGGAAGGCAAGGTCAGGAAGGTGTTGAAGGTGGAGCCACTTCCAGATGGCTCTGGCCACTTCTTTAACCTC---------------------AGTGTTCAAAACAAGCTTATCAATTTGGATGAGAGCATTTACATTCCAGTTACCAGAGCAGAGTACACAGTCCTTGTCTCAGCTTTCAACTTTATCTTGCCATACCTCTTAGGTTGGCATGCCTATGCAAGCACCATA---AGAGCTGATGATACAGCC---CGAACAAATAATGCC---AATCCCAGATAT---GGA---------GGAGACTATGAATGGAACAGG
>Citrus_sinensis_XM_006483162
ATG---TTG---------------CAGCTTCAGTGT------------------------CTA---TCTTCG---------------------------CAAACC------------------------CTCAACCCTAAACTATGC------------------------CCTTTT------------CATTCTTTATCCAATTCAAAAGGC------------------------AACGGCTTTGGT------------------------TCCATTTCTGTA------------------------ACTGAAAGTACCTCA------------------ATCAAAAAGAAGAAACTT---TATGTT---AAATGCCGCCAG---TCA---GAGTACTATGAACAAAAG---------AGTTTCAGCGCCAGC------------CCTAGC---AAC------TCCTCA---TATGCTCCAACA---------------GACGTTGCTGTTGGAACGTTGCCGACGAGGGTTTATGTGGGTCATTCGATTTACAAAGGGAAGGCAGCCCTTACGGTGGAGCCTAGAGGACCGGAATTTGTGTCTTTAGATTCAGGGGCAGTTAAACTATCCAGAGAAGGTTTCGTGATGCTACAGTTTGCTCCTGCTGCTGGTGTTCGACAATATGATTGGAGCAGAAAGCAGGTATTCTCACTGTCGGTGACGGAGATTGGAAGTTTAGTTGCCCTTGGTGCTAGAGAATCATGTGAATTTTTCCATGATCCTTTTAAGGGAAAAAGTGAGGAAGGCAAGGTCAGGAAGGTGTTGAAGGTGGAGCCACTTCCAGATGGCTCTGGCCACTTCTTTAACCTC---------------------AGTGTTCAAAACAAGCTTATCAATTTGGATGAGAGCATTTACATTCCAGTTACCAGAGCAGAGTACACAGTCCTTGTCTCAGCTTTCAACTTTATCTTGCCATACCTCTTAGGTTGGCATGCCTATGCAAGCACCATA---AGAGCTGATGATACAGCC---CGAACAAATAATGCC---AATCCCAGATAT---GGA---------GGAGACTATGAATGGAACAGG
>Ricinus_communis_XM_002520082
ATG---------------------------------------------------------CTA---TCATCTCCA------------GTA---ACT---AGTACG------------------------CAAAACCCTAAACTATGG------------------------ACACCC------------AACACATTTTCCTCTTTACAGTCC------------------------------TTTAGAACCACT------------------AGTACTACATTTATC---------CACACTATTTCTGCACCCAGAAGACTC------------------TCTACCAACACCAACCGC---GCCGTT---AAATGCCGTCAA---TCC---GAGTTCTACGACCAGCAGCAG---CAGAAGTACAACCCCTCTCGGCCGTCC---TCAAAC---GAT------TCTTCT---TTTGCATCGCAGTCACCAGCA------------------------GCTGTGCCTAGGGTTTATGTAGGCCATTCAATATACAAAGGGAAGGCTGCTCTTACTGTTGAACCTAGAGCACCTGAATTTGCTGCATTGGATTCAGGGGCTTTCAAAGTAGCTAGGGAAGGTTTTGTGCTGTTACAGTTTGCTCCTGCAGCTGGTGTACGCCAATACGACTGGAGTCGAAAGCAGGTGTTCTCATTATCAGTGACAGAAATTGGAACTATAATAAGCCTTGGTGCTAGAGACTCCTGTGAATTTTTCCATGATCCTAACAAGGGGAAAAGCGATGAAGGTAAGATCAGGAAGGTGTTGAAGGTAGAGCCACTTCCAGATGGTTCAGGCCACTTCTTTAACCTC---------------------AGTGTACAAAACAAACCTATGAACATGGATGAAAGCATTTACATTCCCGTTACCAAGGCCGAGTTTGCCGTCCTCATATCCGCATTTAATTACATTCTGCCATACCTGCTAGGCTGGCACACGTTTGCAAATTCCATT---AAACCAGATCTGAATGGG---CATATGAATAATGCG---AATCCAAGGTTC---GGA---------GGAGACTATGAATGGAGCAGG
>Vitis_pseudoreticulata_MN395402
ATG---CAT---------------CACCTGCACCTG------------------------GTT---TCTTCC---------------TCA---TTC---ACCATC------------------------CAAAACCCTAGATTATGC------------------------CCTAAT------------CACTCCCTTTCCTCGCTTCACTCC------------TCCTCACCC---TTGAGCTTCACTTCACGA------------------ACTCCTCTTCTG------------------------CTTTCCACAACCAGG------------------CACTTCCTTAAAAAGCGC---TCATTG---CAATGTCGCCAG---TCG---GATTACTTTCAACAGCAG---------AACATCACTCGCAGACAACCT------CCAAAT---GAC------TCTTCT------------------------------------TTTGGAGGAGCTTTGCAGCCTAGGGTTTTTGTTGGTCATTCGATATACAAAGGGAAAGCTGCTCTTACGGTAGAGCCCAAAGCCCCGGAGTTTACGCCTTTAGATTCAGGGGCATTTAAAGTGTCCAAAGAAGGTTTTGTGCTGCTCCAGTTTGCTCCTGCTGCAGGTGTTCGACAATATGATTGGGGCAGAAAGCAGGTGTTCTCATTATCTGTGACTGAAATTGGAAGTCTTATTAGCCTTGGTGCAAGAGAGTCATGCGAATTTTTTCATGATCCTTTTAAAGGAAGAAGTGAGGAAGGTAAGGTCCGGAAGGTGTTGAAGGTAGAGCCGCTCCCAGATGGCTCTGGTCATTTCTTCAATCTC---------------------AGTGTTCAAAACAAGCTTTTGAATATGGATGAGAACATTTATATCCCTGTCACCAGAGCAGAATTTGCTGTGCTCATCTCAGCTTTTAATTTCATTGTGCCATATCTTTTAGGCTGGCATGCCTATGCGAACTCCATC---AAGCCAGATGATACAAGT---CGTGTGAATAATGCT---AATCCGAGA------TCT---------GGGGACTTTGAATGGAGCAGA
>Vitis_vinifera_XM_002277242
ATG---CAT---------------CACCTGCACCTG------------------------CTT---TCTTCC---------------TCA---TTC---ACCATC------------------------CAAAACCCTAGATTATGC------------------------CCTAAT------------CACTCCCTTTCCTCGCTCCACTCC------------TCCTCACCC---TTGAGCTTCACTTCACGA------------------ACTCCTCTTCTG------------------------CTTTCCACAACCAGG------------------CACTTCCGTAAAAAGCGC---TCATTG---CAATGTCGCCAG---TCG---GATTACTTTCAACAGCAG---------AACATCACTCGCAGACAACCT------CCAAAT---GAC------TCTTCT------------------------------------TTTGGAGGAGCTTTGCAGCCTAGGGTTTTTGTTGGTCATTCGATATACAAAGGGAAAGCTGCTCTTACGGTAGAGCCCAAAGCCCCGGAGTTTACGCCTTTAGATTCAGGGGCATTTAAAGTGTCCAAAGAAGGTTTTGTGCTGCTCCAGTTTGCTCCTGCTGCAGGTGTTCGACAATATGATTGGGGCAGAAAGCAGGTGTTCTCATTATCTGTGACTGAAATTGGAAGTCTTATTAGCCTTGGTGCAAGAGAGTCATGCGAATTTTTTCATGATCCTTTTAAAGGAAGAAGTGAGGAAGGTAAGGTCCGGAAGGTGTTGAAGGTAGAGCCGCTCCCAGATGGCTCTGGTCATTTCTTCAATCTC---------------------AGTGTTCAAAACAAGCTTTTGAATATGGATGAGAACATTTATATCCCTGTCACCAGAGCAGAATTTGCTGTGCTCATCTCAGCTTTTAATTTCATTGTGCCATATCTTTTAGGCTGGCATGCCTATGCGAACTCCATC---AAGCCAGATGATACAAGT---CGTGTGAATAATGCT---AATCCGAGA------TCT---------GGGGACTTTGAATGGAGCAGA
>Vitis_riparia_XM_034838923
ATG---CAT---------------CACCTGCACCTG------------------------GTT---TCTTCC---------------TCA---TTC---ACCATC------------------------CAAAACCCTAGATTATGC------------------------CCTAAT------------CACTCCCTTTCCTCGCTCCACTCC------------TCCTCACCC---TTGAGCTTCACTTCACGA------------------ACTCCTCTTCTG------------------------CTTTCCACAACCAGG------------------CACGTCCGTAAAAAGCGC---TCATTG---CAATGTCGCCAG---TCG---GATTACTTTCAACAGCAG---------AACATCACTCGCAGACAACCT------CCAAAT---GAC------TCTTCT------------------------------------TTTGGAGGAGCTTTGCAGCCTAGGGTTTTTGTTGGTCATTCGATATACAAAGGGAAAGCTGCTCTTACGGTAGAGCCCAAAGCCCCGGAGTTTACGCCTTTAGATTCAGGGGCATTTAAAGTGTCCAAAGAAGGTTTTGTGCTGCTCCAGTTTGCTCCTGCTGCAGGTGTTCGACAATATGATTGGGGCAGAAAGCAGGTGTTCTCATTATCTGTGACTGAAATTGGAAGTCTTATTAGCCTTGGTGCAAGAGAGTCATGCGAATTTTTTCATGATCCTTTTAAAGGAAGAAGTGATGAAGGTAAGGTCCGGAAGGTGTTGAAGGTAGAGCCGCTCCCAGATGGCTCTGGTCATTTCTTCAATCTC---------------------AGTGTTCAAAACAAGCTTTTGAATATGGATGAGAACATTTATATCCCTGTCACCAGAGCAGAATTTGCTGTGCTCGTCTCAGCTTTTAATTTCATTGTGCCATATCTTTTAGGCTGGCATGCCTATGCGAACTCCATC---AAGCCAGATGATACAAGT---CGTGTGAATAATGCT---AATCCGAGA------TCT---------GGGGACTTTGAATGGAGCAGA
>Solanum_lycopersicum_NM_001302900
ATG---TCT---------------GTCTTCTCTCTT------------------------TCT---GCTTCCCCTGCTTCAGGTTTTAGT---CTA------------------------------------AACCCTACTAAAACCTCT---------------------TCTTAT------------CTCTCTTTTTCCTCTTCCATTAATACC---------------ATTTTTGCTCCTTTAACTTCCAAC------------------ACAACAAAAAGC---------------TTTTCTGGTTTGACCTATAAAGCA------------------GCTTTGCCTAGAAATCTT---TCTTTA---ACATGTCGCCAT---TCT---GATTATTTTGAACCCCAA---------CAGCAACAGCAGCAGCTA------------------------------------------------------------------------CAGGGGGCATCTACGCCTAAGGTTTTTGTTGGATACTCAATATACAAAGGGAAGGCAGCTCTCACTGTGGAGCCTCGGTCACCAGAGTTCTCACCTTTAGATTCAGGGGCCTTCAAGCTGTCAAAAGAGGGTATGGTGATGCTTCAATTTGCACCCGCTGCTGGTGTTCGTCAATATGATTGGAGTAGAAAGCAGGTCTTCTCGCTGTCAGTGACTGAAATTGGATCTATCATCAGCCTTGGGGCAAAAGATTCATGTGAGTTTTTCCATGATCCAAACAAAGGAAGAAGTGATGAAGGTAGAGTCAGGAAAGTGTTGAAGGTTGAGCCACTTCCAGATGGCTCCGGTCACTTCTTTAATCTC---------------------AGTGTTCAGAACAAGCTTATTAATTTGGACGAGAACATTTACATCCCAGTTACAAAGGCAGAGTTCGCAGTTCTTGTCTCCGCATTCAATTTTGTTATGCCATACCTTTTAGGTTGGCACACTGCTGTAAATTCCTTC---AAGCCTGAAGACGCCAGT---CGCTCAAACAATACT---AATCCAAGATCA---GGT---------GCTGAACTTGAATGGAATCGA
>Solanum_pennellii_XM_015219096
ATG---TCT---------------GTTTTCTCCCTT------------------------TCT---GCTTCCCCTGCTTCAGGTTTTAGT---CTA------------------------------------AACCCTACTAAAACCTCT---------------------TCTTAT------------CTCTCTTTTTCCTCTTCCATTAATACC---------------ATTTTTGCTCCTTTAACTTCCAAC------------------ACAACAAAAAGC---------------TTTTCTGGTTTGACCTATAAAGCA------------------GCTTTGCCTAGAAATCTT---TCTTTA---ACATGTCGCCAT---TCT---GATTATTTTGAACCCCAA---------CAGCAACAGCAGCAGCTA------------------------------------------------------------------------CAGGGGGCATCTACGCCTAAGGTTTTTGTTGGATACTCAATATACAAAGGGAAGGCAGCTCTCACTGTGGAGCCTCGGTCACCAGAGTTCTCACCTTTAGATTCAGGGGCCTTCAAGCTGTCAAAAGAGGGTATGGTGATGCTTCAATTTGCACCCGCTGCTGGTGTTCGTCAATATGATTGGAGTAGAAAGCAGGTCTTCTCGCTGTCAGTGACCGAAATTGGATCTATCATCAGCCTTGGGGCAAAAGATTCATGTGAGTTTTTCCATGATCCAAACAAAGGAAGAAGTGATGAAGGTAGAGTCAGGAAAGTGTTGAAGGTTGAGCCACTTCCAGATGGCTCCGGTCACTTCTTTAATCTA---------------------AGTGTTCAGAACAAGCTTATTAATTTGGACGAGAACATTTACATCCCAGTTACGAAGGCAGAGTTCGCAGTTCTTGTCTCAGCATTCAATTTTGTTATGCCATACCTTTTAGGTTGGCACACTGCTGTAAATTCCTTC---AAGCCTGAAGACGCCAGT---CGCTCAAACAATGCT---AATCCAAGATCA---GGT---------GCTGAACTTGAATGGAATCGA
>Solanum_tuberosum_NM_001288226
ATG---TCC---------------AATTTCTCTCTT------------------------TCT---CCTTCACCTACTTCAGGTTTTAGC---CTT---AACCTC------------------------CAAAACCCTACTAAAACC------------------------TCTTAT------------CTCTCTTTTTCCTCTTCCATTAATACC---------------ATTTTTGCTCCTTTAAGTTCCAAC------------------ACAACGAAAAGC---------------TTTTCTGGTTTGACCCACAAAGCA------------------GCTTTGCCTAGAAATCTT---TCTTTA---ACATGTCGCCAT---TCT---GATTATTTTGAACCCCAA---------CAGCAGCAACAACAACAA------------------------------------------CAACAACAGCCA------------------CAGGGGGCATCTACGCCTAAGGTTTTTGTTGGATACTCAATATACAAAGGGAAGGCAGCTCTCACTGTGGAGCCTCGGTCGCCAGAGTTCTCACCTTTAGATTCAGGGGCCTTCAAGCTGTCAAGAGAGGGTATGGTGATGCTTCAATTTGCACCTGCTGCTGGTGTTCGTCAATATGATTGGAGTAGAAAACAGGTCTTCTCACTGTCAGTGACTGAAATTGGATCTATTATCAGCCTTGGGGCAAAAGATTCATGTGAGTTTTTCCATGATCCAAACAAAGGAAGAAGTGATGAAGGTAGAGTCAGGAAAGTGCTGAAGGTTGAGCCACTTCCAGATGGCTCTGGCCACTTCTTTAATCTC---------------------AGTGTTCAGAACAAGCTTATTAATTTGGATGAGAACATTTACATCCCGGTTACAAAGGCAGAGTTTGCTGTTCTTGTCTCAGCATTCAATTTTGTTATGCCATACCTTTTAGGTTGGCACACTGCCGTAAATTCCTTC---AAGCCTGAAGATGCCAGT---CGCTCAAACAATGCT---AATCCAAGATCA---GGT---------GCTGAACTTGAATGGAATCGA
>Capsicum_annuum_XM_016693060
ATG---TCC---------------AACCTGTCTCTT------------------------TCT---CCTTCCTCT---------ATTACC---CTT---AACCTC------------------------CAAAACCCTACTAAACCCCCA---------------------CCTTAT------------CTCTCCTTTTCCTCCTCCATTAATAGT---------AGTGCCATTTTTGCTCCCTTAAATTCCAAT------------------GCAGTAAAGTTT------------------TCTACTTTCACCCAAAAAACA------------------GTTTTTTCAAGAAGTCTT---GCCTTA---ACATGTCGCCAT---TCT---AGTTATTTTGAACCCCAA---------CAGCAACAACAACAGTTA------------------------------------------------------------------------CAGGGGGCATCCACGCCTAAGGTTTTTGTTGGATACTCAATATACAAAGGGAAGGCAGCTCTTACTGTCGAGCCTCGGTCGCCAGAGTTCTCACCTTTAGATTCTGGGGCCTTCAAGCTGTCAAGAGAGGGTATGGTAATGCTTCAATTTGCACCCGCGGCTGGTGTTCGTCAATATGATTGGAGTAGAAAGCAGGTCTTCTCACTGTCAGTGACTGAAATTGGATCTATCATCAGCCTTGGGGCAAAAGATTCATGTGAGTTTTTCCATGATCCAAACAAAGGAAGAAGTGATGAAGGTAGAGTTAGGAAAGTGCTGAAGGTTGAGCCACTTCCAGATGGCTCTGGTCACTTCTTTAATCTC---------------------AGTGTCCAGAACAAACTTATTAATTTGGATGAGAACATTTACATCCCTGTTACGAAGGCAGAGTTTGCAGTTCTTGTCTCAGCATTCAATTTTGTCGTGCCATACCTTTTAGGTTGGCACACTGCTGCAAATTCCTTC---AAGCCTGAAGATACCAGT---CGCTCAAACAATGCT---AATCCAAGATCA---GGT---------GCCGAACTTGAATGGAATCGA
>Nicotiana_attenuata_XM_019401472
ATG---TTA---------------AACCTTTCTCTT------------------------TCT---CCTGCAGGA---------TTTAGT---GTT---AAATTA------------------------CAAAACCCTACTAAAACCTCCTCC------------CCTTATCCCTATCACCATCAACCTCTCTCTTTTTCTTCCTCCTTCAATAAT---------ACCATTCTAATTAGCCCCTTAAATTCCAAC------------------------------------------------------ACAAAAAGCTCAAAA------------------GCCTTTCCCAGAAACCTT---TCCTTA---ACATGCCGCCAT---TCT---GAACACTTTGAACCTCAA---------CAGCAACAACAGCTG------------------------------------------------------------------------CAGCAGGGGGCATCTACGCCTAAGGTTTATGTTGGATACTCAATATACAAAGGGAAGGCAGCTCTCACTGTCGACCCTCGGCCTCCAGAGTTCTCACCTTTAGACTCAGGGGCCTTCAAGCTGTCAAGAGAGGGTTTCGTGCTGCTTCAGTTTGCACCTGCTGCTGGTGTTCGCCAATATGATTGGGGTAGAAAGCAGGTCTTCTCATTGTCTGTGACTGAAATGGGATCTCTTATCAGCCTTGGGGCAAAAGATTCATGTGAATTTTTCCACGATCCAAACAAAGGAAGAAGTGATGAAGGTAAAGTCAGGAAGGTGTTGAAGGTTGAGCCACTTCCGGATGGCTCTGGTCACTTCTTTAATCTC---------------------AGTGTTCAGAACAAGCTTATCAATTTGGATGAGAACATTTACATCCCTGTTACAAAGGCAGAGTTTGCAGTTCTTGTCTCAGCATTCAACTTTGTTGTGCCATACCTTTTAGGTTGGCACACTGCTGTGAATTCCTTC---AAGCCTGAAGATGCCAGC---CGTTCGAACAATGCA---AATCCAAGATCA---GGT---------GCTGATTTAGAATGGAGTAGA
>Nicotiana_sylvestris_XM_009760051
ATG---TTA---------------AACCTTTCTCTT------------------------TCT---CCTGCAGGG---------TTTAGC---CTT---AACCTC------------------------CAAAACCCTTCTAAAACCTCCTCC------------CCTTATCCCTAT---CATCAACCTCTCTCTTTCTCCTCCTCCTTCAATAAT------------------ATTAACCCCTTATATTCCAAC------------------------------------------------------ACAAAATGCTCTAAA------------------GCTTTGCCTAGAAACCTT---TCCTTA---ACATGCCGCCAT---TCT---GAATACTTTGAACCTCAACAGCAACAGCAACAGCAACAGCAA------------------------------------------------------------------------CAACAGGGGGCATCTACGCCTAAGGTTTATGTTGGATACTCGATATACAAAGGGAAGGCAGCTCTCACTGTCGACCCTCGGCCTCCAGAGTTCTCACCTTTAGACTCAGGGGCCTTCAAACTTTCAAGAGAGGGTTTCGTGCTGCTTCAGTTTGCACCTGCTGCTGGTGTTCGCCAGTATGATTGGGGTAGAAAGCAGGTCTTCTCATTGTCTGTGACTGAAATGGGATCTCTTATCAGCCTTGGTGCAAAAGATTCATGTGAATTTTTCCATGATCCAAACAAAGGAAGAAGTGATGAAGGTAAAGTCAGGAAGGTGTTGAAGGTTGAGCCACTTCCGGATGGCTCTGGTCACTTCTTCAATCTC---------------------AGTGTTCAGAACAAGCTTATTAATTTGGATGAGAACATTTACATCCCTGTTACAAAGGCAGAGTTTGCAGTTCTTATCTCAGCATTCAATTTTGTTGTGCCATACCTTTTAGGTTGGCACACTGCTGTGAATTCCTTC---AAGCCTGAAGATGCCAGC---CGTTCAAACAATGCA---AATCCAAGATCA---GGT---------GCTGATTTAGAATGGAGTAGA
>Nicotiana_tabacum_XM_016618964
ATG---TTA---------------AACCTTTCTCTT------------------------TCT---CCTGCGGGG---------TTTGGC---CTT---AACCTC------------------------CAAAACCCTACTAAAACCTCCTCC------------CCTTATCCCTAT---CATCAACCTCTCTCTTTCTCCTCCTCCTTCTATAAT------------------ATTAACCCCTTTAATTCCAAC------------------------------------------------------ACAAAATACTCTAAA------------------GCTTTGCCCAGAAACCTT---TCCTTA---ACATGCCGCCAT---TCT---GAATACTTTGAACCTCAA---------CAGCAA---------------------------------------------------------------------------------CAACAGGGGGCATCTACGCCTAAGGTTTATGTTGGATACTCGATATACAAAGGGAAGGCAGCTCTCACTGTCGATCCTCGGCCTCCAGAGTTTTCACCTTTAGATTCAGGGGCCTTCAAGCTGTCAAGAGAGGGTTTTGTGCTGCTTCAATTTGCACCTGCTGCTGGTGTTCGCCAATATGATTGGGGTAGAAAGCAGGTCTTCTCATTGTCTGTGACTGAAATGGGATCTCTTATCAGCCTTGGGGCAAAAGATTCATGTGAATTTTTCCACGATCCAAACAAAGGAAGAAGTGATGAAGGTAAAGTCAGGAAGGTGTTGAGGGTTGAGCCACTTCCGGATGGCTCTGGTCACTTCTTTAATCTC---------------------AGTGTTCAGAACAAGCTTATCAATTTGGATGAGAACATTTACATCCCTGTTACAAAGGCAGAGTTTGCAGTTCTTGTCTCAGCATTCAATTTCGTTGTGCCATACCTTTTAGGTTGGCACACTGCTGTGAATTCCTTC---AAGCCGGAAGATGCCAGC---CGTTCAAACAATGCA---AATCCAAGATTA---GGT---------GCTGATTTAGAATGGAGTCGA
>Nicotiana_tomentosiformis_XM_009600939
ATG---TTA---------------AACCTTTCTCTT------------------------TCT---CCTGCGGGG---------TTTGGC---CTT---AACCTC------------------------CAAAACCCTACTAAAACCTCCTCC------------CCTTATCCCTAT---CATCAACCTCTCTCTTTCTCCTCCTCCTTCTATAAT------------------ATTAACCCCTTTAATTCCAAC------------------------------------------------------ACAAAATACTCTAAA------------------GCTTTGCCCAGAAACCTT---TCCTTA---ACATGCCGCCAT---TCT---GAATACTTTGAACCTCAA---------CAGCAA---------------------------------------------------------------------------------CAACAGGGGGCATCTACGCCTAAGGTTTATGTTGGATACTCGATATACAAAGGGAAGGCAGCTCTCACTGTCGACCCTCGGCCTCCAGAATTTTCACCTTTAGATTCAGGGGCCTTCAAGCTGTCAAGAGAGGGTTTTGTGCTGCTTCAATTTGCACCTGCTGCTGGCGTTCGCCAATATGATTGGGGTAGAAAGCAGGTCTTCTCATTGTCTGTGACTGAAATGGGATCTCTTATCAGCCTTGGGGCAAAAGATTCATGTGAATTTTTCCACGATCCAAACAAAGGAAGAAGTGATGAAGGTAAAGTCAGGAAGGTGTTGAGGGTTGAGCCACTTCCGGATGGCTCTGGTCACTTCTTTAATCTC---------------------AGTGTTCAGAACAAGCTTATCAATTTGGATGAGAGCATTTACATCCCTGTTACAAAGGCAGAGTTTGCAGTTCTTGTCTCAGCATTCAATTTCGTTGTGCCATACCTTTTAGGTTGGCACACTGCTGTGAATTCCTTC---AAGCCGGAAGATGCCAGC---CGTTCAAACAATGCA---AATCCAAGATTA---GGT---------GCTGATTTAGAATGGAGTCGA
>Camellia_sinensis_XM_028229881
ATG---CTG---------------AACCTTTTTCCA------------------------TCT---TCATCTTGTTCA---------TGT---CTC---ACCATC------------------------CAAAACCCTAATAAACTCTCC---------------------TCTCTC------------GAATCCATTACACCC---------------------------------ACTTGCTTAAACCCTAAC------------------ACCTCTTCTCTC------------------TCCTCCTCTACAACAACCAAA------------------CCCTCTTCCCAAAACCTC---TCCTTC---AAATGCCGCCAC---TCCAACAATTACTTCGAACAACAGCAACAGCAGAGGTTCGCCCCCAAACCCCCA------CCAACG---AAC------GACTCC------------------------------------------AAGTCAGGGCAACCTAGAGTTTTCGTCGGCCATTCGGTATACAAAGGAAAGGCGGCTCTCACGGTGGAGCCTCGGCCTCCGGAGTTTTCAGCTTTAGATTCCGGGGCGTTTAAGCTTACCAGGGAAGGTTACGTGTTGCTTCAGTTTGCTCCTGCAGCTGGTGTTCGTCAATATGACTGGGGCCGGAAGCAGGTATTCTCATTGTCAGTAACTGAAATAGGAACTCTGATTGGCCTTGGAGCAAGGGATTCATGTGAATTCTTTCACGACCCTTTTAAAGGAAAAAGTGATGAAGGTAAAGTGAGGAAAGTGTTGAAGGTAGAGCCCCTTCCTGATGGGACTGGCCACTTCTTCAATCTC---------------------AATGTTCAAAACAAGCTAATAAATATGGATGAGAGCATTTACATCCCTATTACCAAAGCCGAGTACACAGTTCTAGTCTCTGCATTTAATTTTATTGTGCCATACCTTTTAGGTTGGCACACCTTTGCCAATTCCATA---AAGCCAGAAGATAATATC---CGTGTGAATAATGCT---AATCCCAGGTCT---GGA---------GCTGACTTTGAATGGAGCAGG
>Cynara_cardunculus_var._scolymus_XM_025138614
ATG---TTA---------------AATCTATCAATA------------------------TCT---TCAACACGC------------------------GCCCTC------------------------CAAAACCCTAAACCCCCT------------------------------------------------------------------------------------------TTCACGTTAGCCCCTCAA------------------ATCTCTGCTCCA------------------TCTACAATCAAATTCATAAAC------------------CCTACCTCAAGAAAACTC---AATCTC---AAGTGCCAATAC---TCC---GAC------CAACAACAA---------AGG------------------------CCTGAT---GTC------------------TCT---------------------------CAACCTAGACAAGAGACTCCCAAGGTTTTCATTGGGCATTCCATATACAAAGGAAAGGCTGCTCTTACAGTTGAACCTCGCCCACCTGAGTTCGCCCCTTTAGATTCGGGTGCGTTTAAGCTGACAAAGGAGGGTTTTGTGTTGCTTCAATTTGCACCCGCTGCTGGTGTTCGTCAATATGACTGGAGCAGAAAACAGGTATTCTCATTATCAGTTACTGAAATCGGAAATCTTATCAGCCTTGGTGCAAGGGATTCATGTGAATTCTTTCATGACCCTTTTAAAGGAAAAAGCGATGAAGGTAGGGTGAGGAAGGTTTTGAAAGTGGAGCCTCTCCCAGATGGATCTGGCCACTTCTTTAATCTC---------------------AGTGTTCAGAACAAGCTTATAAACATGGATGAGAGCATTTATATTCCCGTTACCAAGGCAGAATTCGCAATTCTCGTATCAGCTTTCAATTTTGCTGTACCATATCTTTTGGGTTGGCATACTTTTGCAAATTCTATC---AGACCGGAAGATATAACA---CGTTCGAACAATGCT---AATTCACGATCT---GGT---------GCTGATTTGGAATGGAACAGA
>Lactuca_sativa_XM_023887217
ATG---TTA---------------AATCTATCACTA------------------------TCT---TCAACACAAAGT---------GGC---TAC---ATCATC------------------------CAAAACCCTAAATCCCCT------------------------------------------------------------------------------------------TTCATATTAAACCCACTT------------------CTGTCTTCTCCT------------------CCTACAATCAAATTCATAAAC------------------CCCAGCTCAAGAAAACTC---AGTCTG---AAATGTCAATAC---TCC---GAC------CAACAACAA---------CGA------------------------CCTGAT---GCT------TCATCC---TACTCT---------------------------CAACCCAGAGAAGACGCTCCGAAGGTTTTCATCGGGCATTCGATATACAAAGGAAAGGCTGCTCTTACAGTCGAACCTCGCCCTCCAGAGTTCGCCCCTTTAGACTCGGGGGCGTTTAAGTTGACAAAAGAGGGTTTCGTGTTGCTTCAATTTGCGCCTTCTGCTGGTGTTCGTCAATACGATTGGAGTAGAAAGCAGGTGTTCTCATTATCAGTTACTGAAATCGGAAGTATAATCAGCCTTGGTGCCAAAGATTCATGTGAATTCTTTCACGACCCTTTCAAAGGAAAAAGTGATGAAGGCAGAGTTAGGAAGGTTTTGAAGGTGGAGCCTCTCCCAGATGGATCCGGCCACTTCTTTAATCTA---------------------AGTGTTCAAAACAAGCTTATAAACATGGACGAAAGCATTTATATCCCTGTTACAAAGGCAGAGTTTGCAATTCTTGTCTCAGCTTTCAATTTTGTTGTGCCTTACCTTTTGGGTTGGCATACATTTGTGAATTCTATA---AAACCCCAAGACTCGACC---CGTTTGAGTAATGGT---AACCCGCGATCC---GGT---------GCTGATTTAGAATGGAGCAGA
>Helianthus_annuus_XM_022156146
ATG---TTA---------------AATCTTTCAATA------------------------CCC---TCAACACCC------------------------ATCATC------------------------CAAAACCCTAAAACCCCT------------------------------------------------------------------------------------------TTTTGCTTAAACCCTCAA------------------ATCTCTTCTTTA------------------CCTACAATCAAACTCCTGAAC------------------CCAATCTCCAGAAAACTC---TCTTTG---AAATGTCAATAC---TCC---GACCAG---CAACAACAA---------AGG------------------------CCCGAT---GTT------TCATCC---TACTCT---------------------------CAACCCAGACAAGATACTCCAAAGGTTTTCATTGGGCATTCTATTTACAAAGGGAAGGCTGCGCTTACGGTTGAACCTCGCCCACCTGAGTTTGCGCCTTTGGATTCGGGAGCGTTCAAGCTGACAAAAGAGGGTTTCATATTGCTTCAATTTGCGCCTGCTGCTGGTGTCCGCCAATACGATTGGAGTAGAAAACAGGTATTCTCGTTATCAGTTACTGAAATCGGAAGCATTATCAGCCTTGGCGCAAGAGATTCATGTGAATTCTTTCACGACCCTTTTAAAGGAAAAAGCGATGAAGGTAGGGTTAGGAAGGTTTTGAAGGTTGAGCCCCTGCCAGACGGATCCGGCCACTTCTTTAATCTC---------------------AGTGTTCAAAACAAGCTTTTAAACATGGATGAAAGCATTTATATCCCTGTTACAAAGGCAGAGTTTGCAATTCTCATCTCAGCTTTCAATTTTGCTGTGCCATACCTTTTGGGTTGGCATACCTTTGTGAATTCTATC---AAACCCGAAGGCACAGCC---GGTTTGAACAATGCT---AATTCGCGATTC---GGC---------GCTGATTTAGAATGGAGCAGA
>Coffea_arabica_XM_027242545
ATG---CTA---------------CACCTAAACCTC------------------------TCT---TCTTCT---------------CTA---TCC---CCTATC------------------------CAAAACCCTAGTAAACAGCACCCT------------CCT---CCACAGTCATAC------CATGGTTTCTTCTCCAACAATAAT------------------------TCACCCTTCAATCTTAAA------------------ACCAAAACCTCC------------------------TCTCTTTCTTTCTCC------------------AATTCGACCAAGAACCTT---ACCTTA---AAATGCCGCCAC---TCT---GGTTATTTTGAGCCTCAA------------------------------GAA---CCGCAG---CAG------CAGAGG---TTTTCTCCT------CCTGAT------------CAACAAGGGACATTGCCGTCAAGGGTATATGTTGGATACTCTGTGTACAAGGGGAAGGCAGCTCTGACAGTGGAGCCTCGGCCTCCAGAGTTCACGCCTTTAGATTCAGGGGCATTTAAGCTGACGAAGGAGGGTTTTGTGTTGCTTCAGTTTGCTCCTGCTGCTAGCGTTCGCCAATATGATTGGAGTAGAAAGCAGGTTTTCTCATTGTCAGTAAATGAGATTGGGAGTCTAATTAGCCTTGGAGCAAAAGATTCTTGTGAATTTTTCCACGATCCTTTCAAAGGAAAAAGTGATGAAGGTAGGGTCAGAAAAGTGCTGAAGGTAGAACCCCTGCCAGATGGTTCTGGCCACTTCTTTAATCTC---------------------AGTGTTCAAAACAAGCTTATAAATGTGGATGAGAATATCTACATTCCTATAACAAAGGCAGAGTTTGCAGTTCTTACCTCAGGATTCAATTTTATCTTGCCATACCTTATAGGTTGGCACGCTTTTGCAACTTCCGTG---AAGCCAGAAGATGCTAGT---CGGGTGAACTACACT---AATGCCAGATCT---GGT---------GCCGAGTATGAATGGAGCAGA
>Coffea_eugenioides_XM_027295752
ATG---CTA---------------CACCTAAACCTC------------------------TCT---TCTTCT---------------CTA---TCC---CCTATC------------------------CAAAACCCTAGTAAACAGCACCCT------------CCT---CCACAGTCATAC------CATGGTTTCTTCTCCAACAATAAT------------------------TCACCCTTCAATCTTAAA------------------ACCAAAACCTCC------------------------TCTCTTTCTTTCTCC------------------AATTCGACCAAGAACCTT---ACCTTA---AAATGCCGCCAC---TCT---GGTTATTTTGAGCCTCAA------------------------------GAA---CCGCAG---CAG------CAGAGG---TTTTCTCCT------CCTGAT------------CAACAAGGGACATTGCCGTCAAGGGTATATGTTGGATACTCTGTGTACAAGGGGAAGGCAGCTCTGACAGTGGAGCCTCGGCCTCCAGAGTTCACGCCTTTAGATTCAGGGGCATTTAAGCTGACGAAGGAGGGTTTTGTGTTGCTTCAGTTTGCTCCTGCTGCTAGCGTTCGCCAATATGATTGGAGTAGAAAGCAGGTTTTCTCATTGTCAGTAAATGAGATTGGGAGTCTAATTAGCCTTGGAGCAAAAGATTCTTGTGAATTTTTCCACGATCCTTTCAAAGGAAAAAGTGATGAAGGTAGGGTCAGAAAAGTGCTGAAGGTAGAACCCCTGCCAGATGGTTCTGGCCACTTCTTTAATCTC---------------------AGTGTTCAAAACAAGCTTATAAATGTGGATGAGAATATCTACATTCCTATAACAAAGGCAGAGTTTGCAGTTCTTACCTCAGGATTCAATTTTATCTTGCCATACCTTATAGGTTGGCACGCTTTTGCAACTTCCGTG---AAGCCAGAAGATGCTAGT---CGGGTGAACTACACT---AATGCCAGATCT---GGT---------GCCGAGTATGAATGGAGCAGA
>Ipomoea_nil_XM_019309367
ATG---TTA---------------AACCCTTGTCTC------------------------TCT---TCTTCATCTTCACCC---AGAGGG---CTT---CACACC------------------------CAAACCCCACTATTCTCTCAC---------------------CCTTTT------------CAATCCCTGTCTTCTCGCTCTTCC------------------------------CTTTCCACTCTCTTC------------AAATCCTCTTCTCTC------------------------CCCGCCCAAAAGCCC------------------CTGCAATGGAGAAAGCTT---TCCTTG---GAATGCCGCCAT---TCC---GACTACTTTGAACCTCAT---------CAACAACAAAATCAATGGGCTTCC---CCCAAT---AAC------TCATCC---TTTTCTTCACAG---------------------CCAGCAGGAACATTACCACCTAAGGTTTTTATTGGATACTCAATCTATAAAGGGAAGGCTGCGCTCACAGTGGTGCCTTGTGCTCCAGAGTTCTCACCCTTAGATTCGGGGGCATTCAAACTATCGAAAGAGGGTTTTGTGTTACTTCAGTTTGCTCCTGCAGCTGGTGTTCGTCAGTATGATTGGGGTCGAAAGCAGGTATTCTCATTGTCAGTTACTGAATTGGGATCTTTGATTAGCCTTGGGGCAAAAGACTCGTGTGAATTTTTTCATGATCCTAACAAAGGAAAAAGTGATGAAGGAAAAGTCAGGAAGGTGTTGAAGATAGAACCCCTACCTGATGGATCTGGCCACTTCTTTAATCTC---------------------AGTGTGCAAAACAAGCTTATAAATGTTGACGAGAACATCTACATACCTGTTTCAAAGGCTGAATTTGCCGTTCTTGTCTCTGCTTTCAATTTTGTGTTGCCATACCTCTTAGGTTGGCACACCTTCGTAAGTTCCGTT---GGTCCTGAAGATGCAAAC---TATGCAAACAATGCTACTAATCCCAGATCA---GGT---------GCTGATTTTGAATGGCGAAGG
>Ipomoea_triloba_XM_031244589
ATG---TTA---------------AACCCTTGTCTC------------------------TCT---TCTTCATCTTCAACC---AGAGGG---CTT---CACACC------------------------CAAACCCCACTATTCTCTCAC---------------------CCTTTC------------CAAACCCCGTCTTCTCGCTCTTCC------------------------------CTTTCCACTCTCTTC------------AAATCCTCTTCTCTC------------------------CCCGCCCAAAAGCCC------------------CTGCAATGGAGAAAGCTT---TCATTG---GAATGCCGCCAT---TCC---GACTACTTTGAACCTCAC---------CAGCAACAAAATCAATGGGCTTCC---CCCAAT---AAC------TCATCC---CTTTCTTCACAG---------------------CCTGCAGGAACATTGCCACCTAAGGTTTTTATTGGATACTCAATCTATAAAGGGAAGGCTGCGCTCACAGTGGTTCCTTGTGCTCCAGAGTTCTCACCCTTAGATTCGGGGGCATTCAAACTATCGAAAGAGGGTTTTGTGTTACTTCAGTTTGCTCCTGCTGCTGGTGTTCGTCAGTATGATTGGGGTCGAAAGCAGGTATTCTCATTGTCAGTTACTGAATTGGGATCTTTGATTAGCCTTGGGGCTAAAGACTCATGCGAATTCTTTCATGATCCTAACAAAGGAAAAAGTGATGAAGGAAAAGTCAAGAAGGTGTTGAAGATAGAACCCCTACCTGATGGATCTGGCCACTTCTTTAATCTC---------------------AGTGTGCAAAACAGGCTTCTAAATATTGACGAGAACATCTACATACCTGTTGCAAAGGCTGAATTTGCTGTTCTTGTCTCTGCTTTCAATTTTGTGTTGCCATACCTCTTAGGTTGGCACACCTTTGTAAGTTCCTTT---GGTCCTGAAGATGCAAAC---TATGCAAACAACGCTACTAATCCCAGATCA---GGT---------GCTGATTTTGAATGGCGAAGG
>Eucalyptus_grandis_XM_010068645
ATG---CTT---------------CAGCTCCACATG------------------------CTC---GCGTCCTCG------------CCG---GCG---AGCTCC------------------------CCGAGCCCTAGACTCTCCCTC---------------------CTTCGC------------GATTCCTTCTCCTCGCCGCCGCAG------CAATCGCTCCGCGGCCGCAGCACCTTAAACCCTCGC------------------AAAACCTCGCGC------------------------GTCTCGCTGCCCCGC------------------GCCCCCCATTGCCTACGC---TCGCTG---AAGTGCCGTCAG---TCC---GAGTACTTCGACCAGCAG------CAGAGGTTCGCCTCCTCGACGGCG------CCGGCG---GCGGATGGCTCCTCC---TCCCCCTCCTTCTCCCCTTCC------------GGTGGAGGAACAGCGTCTCCAAAGGTTTTCGTTGGCCATTCCATATACAAAGGAAAGGCAGCACTGACAGTGGAGCCCAGAGCTCCAGAATTCACTTCTTTAGATTCAGGGGCGTATAAACTGTCTAGGGAAGGATTTGTGCTGCTTCAATTTGCCCCTGCGGCAGGCACACGAGTATATGATTGGAGCAGAAAGCAGGTGTTCTCATTATCCGTGACAGAAATTGGAAATCTCATTGCTCTAGGTCCAAGAGACTCCTGCGAATTTTTTCATGACCCTTTTAAAGGAAAGAGTGATGAAGGTAAAATAAGGAAGGTTTTGAAGGTGGAGCCCCTACCAGATGGCTCTGGACACTTCTTCAATCTT---------------------AGTGTTCAGAATAAGCTTGTGAATTTGGATGAGAGCATTTATATTCCTGTCACCAAGGCGGAATACACTGTCCTTAACTCGGCTTTCAATTTCATACTGCCTTACCTATTAGGTTGGCACACCTATGCAAACTCAATA---AAGCCAAATGATCGAAAC---CGAGGTAACAATGCC---AATTCTCGATAT---GGA---------GGAGACTTTGAGTGGAGTAGA
>Rhodamnia_argentea_XM_030687962
ATG---CTT---------------CAGCTACACATG------------------------CTG---CCATCCTCT------------CCG---GTT---AGCTCC------------------------CCGAACCCTAGACTCCTCTGC---------------------TTCCGC------------GATTCGTCTTCCTCGCCACCA---------CTACCACTCCGCGGTCACAGTACCTTAAACCCTCGC------------------AAAGCCTCTCGC------------------------GTCTCTCTGGCCCGA------------------GCTCCCGATGGCCACTTC---TCGTTG---AAGTGCCGTCAG---TCC---GAGTACTTCGACCAGCAA------CAGAGGTTCGCGTCCTCGACGTCG---------------TCG------GATAAT---TCCACCTCCTTCTCTCCTTCC------------GGCGGAGGAACAATGTCTCCAAAGGTTTTCGTCGGTCATTCCATATACAAAGGAAAGGCAGCACTGACAGTGGAGCCCAGAGCTCCAGAATTCACTTCTTTAGATTCAGGGGCATATAAACTATCTAGGGAAGGATTTGTGCTGCTTCAATTTGCCCCTGCGGCTGGCACACGAGTATATGATTGGAGCAGAAAGCAGGTGTTCTCATTATCCGTGACAGAAATTGGAAATCTTATTGCTCTAGGTCCAAGAGACTCCTGCGAATTTTTTCACGATCCTTTTAAAGGAAAGAGTGATGAAGGTAAAATAAGGAAGGTTTTGAAGGTGGAGCCCCTTCCAGATGGCTCGGGACACTTCTTTAATCTT---------------------AGTGTTCAGAATAAGCTCATGAATTTGGATGAGAGCATTTATATTCCTGTCACCAAGGCGGAATACACTGTCCTCATCTCGGCTTTCAATTTCATACTGCCGTACCTTTTAGGTTGGCACGCCTATGCAAACACAATA---AAGCCAAATGATCCAAAC---AGAGCAAACAATGCC---AATTCACGATAT---GGA---------GGAGACTTTGAGTGGAGTAGA
>Punica_granatum_XM_031546949
ATG---TTT---------------CAGCTTCAGTCT------------------------CTC---TGCACT---------------------ATC---CCCTCC------------------------CAAAACCCTAGGCTCTGC------------------------TTCCAC------------CGCTCTCTCATCTCCCGTCAACCCCTC---GGCTGCGACCGCTCG------------ACCACCGGC------------------GGAGCCTCCCGG------------------------GTGCCTGTATCTCGG------------------AGCTCGAACCGGAATCTC---TCCTTG---AAATGCCGCCAG---TCC---GAGTACTACGAGCAGCAG------CAGCGGTACGGCGCAGCAGTGAAC------------------------TCCTCC------------------------------ACCGGTGGTGCGGGAACCTCACCACCTAAGGTTTTCGTGGGCCATTCGATATACAAAGGAAAGGCGGCATTGACAGTTGAGCCGAGAGCTCCGGATTTTACTTCTTTGGAGTCAGGAGCATACAAATTGTCCAGGGAAGGATTTGTGCTGCTTCAGTTTGCACCAGCAGCAGGCGTTCGCACATATGATTGGAGTAGAAAGCAGGTTTTCTCGTTATCAGTGACAGAGATAGCTACTGTTATTGGCCTTGGTGCGAGGGACTCCTGTGAATTCTTCCACGATCCTTTCAAAGGGAAAAGTGACGAGGGCAAGGTACGGAAGGTTTTGAAGGTTGAGCCCCTTCCAGATGGCTCTGGGCACTTCTTTAACCTC---------------------AGTGTTCAAAACAAGATGGTGAATGTGGATGAGAGTATTTATATCCCTGTCACTAAAGCGGAACTTACTGTCCTTGTCTCTGCTTTCAATTTCATATTGCCCTACTTGTTGGGCTGGCATGCTTATGCGGACACGGTA---AGGCCCGATGATGCCCAA---AGAACAAACAATGCG---AATCCTAGGTAT---GGC---------GGGGACTTCGAATGGAGCAGA
>Populus_euphratica_XM_011027665
ATG---TTG---------------CAGCTAAACAGT------------------------GTG---AGCCGGGTG------------AGT---AGT---TCCCCT------------------------CAAAACCCTAAACTATGGCTT---------------------CCCCAG---TAT------AACAGTCTC---------------------------------------------TGCTTACCAAAA------------------AGTATCTCATTG------------------AACAGTAAAACTTCAAGCACC------------------GAGAAGAAGAAAACTTTG---GGAGTG---AAGTGC---------------CAGTACTACGACCAGCAG---------CACAAGACCTTCACAACT---------CCGTCA---CGC------CCCTCT---CCTTCCTCTGCTCCTCCA------------------GTTGGAGAATCACCGCCTAAGGTTTTCGTGGGCCATTCGATATACAAAGGGAAGGCTGCTCTTACTGTAGAGCCTCGGTCCCCAGAGTTTTCCCCATTAGATTCAGGGGCATATAAACTGGTCAAGGAAGGCTTCGTGCTATTGCAGTTTGCTCCTGCAGCTTCTGTTCGTCAATATGACTGGACCAGAAAGCAGGTATTTTCGTTGTCAGTGACAGAAATTGGGCATCTTGTAAGCCTTGACGCAAAAGGTTCATGTGAATTTTTCCATGATCCTAATAAGGGAAAAAGTGATGAAGGTAAGGTCAGGAAGTTGTTGAAGGTAGAACCACTTCCAGATGGTTCTGGTCACTTCTTTAACCTC---------------------AGTGTTCAAAACAAAGTTTTGAATATAGATGAGAACATATACATTCCAGTGACCAAGGCAGAGTACACTGTCCTCACCTCTGCTTTTAATTATATCTTGCCATACCTCCTGGGCTGGCATGCCTATGCAAATTCCATA---AAACCAGATGACAGTAGC---CGTGGAAACAATGCC---AGTCCAAGATAT---GGG---------GGAGATTATGAATGGAGCAGG
>Populus_trichocarpa_XM_002311565
ATG---TTG---------------CAGCTAAACAGT------------------------GTG---AGCCGGGTG------------AGT---AGT---TCCCCT------------------------CAAAACCCTAAACTATGGCTT---------------------CCCCAG---TAT------AACAGTCTT---------------------------------------------TGCTCAACAAAA------------------AGTATCTCATTG------------------AACAGTAAAACTTCAAGCACC------------------GAGAAGAAGAAAACTTTG---GGAGTG---AAGTGC---------------CAGTACTACGACCAGCAG---------CACAAGACCTTCACAACT---------TCCTCA---CGC------TCCTCT---CCTTCCTCTGCTCCTCCA------------------GTTGGAGAATCACCGCCTAAGGTTTTTGTGGGCCATTCGATATACAAAGGGAAGGCTGCTCTTACTGTAGAGCCTCGGTCCCCAGAGTTTTCCCCATTAGATTCAGGGGCATATAAACTAGTCAAGGAAGGCTTCGTGCTATTGCAGTTTGCTCCTGCAGCTTCTGTTCGTCAATATGACTGGACCAGAAAGCAGGTATTTTCGTTGTCAGTGACAGAAATTGGGCATCTTGTAAGCCTTGACGCAAAAGGTTCATGTGAATTTTTCCATGATCCTAATAAGGGAAAAAGTGATGAAGGTAAGGTCAGGAAGTTGTTGAAGGTAGAACCACTTCCAGATGGTTCTGGTCACTTCTTTAACCTC---------------------AGTGTTCAAAACAAAGTTTTGAATATAGATGAGAACATATACATTCCAGTCACCAAGGCAGAGTACACTGTCCTCACCTCTGCTTTTAATTATATCTTGCCATACCTCCTGGGCTGGCATGCCTATGCAAATTCCATA---AAACCAGATGACAGTAGC---CGTGGAAACAATGCC---AGTCCAAGATAT---GGA---------GGAGATTATGAATGGAGCAGG
>Nelumbo_nucifera_XM_010244073
ATG---------------------------CACCTC------------------------GTT---TCTCAT---------------CTT---CTC---CCTCCA------------------------CAAAACCCTAAATGCAGT------------------------CCAATC------------TTCTCGCAAGTGTCG---------------------CTTCGGAAT---AGCTACTGCATTCCTGAG------------------------------------------------------------CTTGGCCGC------------------GTTTCCACAAAGACTCCC---TCTGTG---AAATGCCGCCAC---TCA---GAGAACTTCGAACAGCAG---------AGGTTCACCAGA---------------CCTTCA---GAA------GACTCG---TTCGCTCCACAGTCTCCAGAA------------------GTCTTGCCTCCTCCAAGGGTTTTCGTTGGTCATTCCATATACAAGGGGAAGGCAGCTTTAACAGTAGAGCCAAAGGTTCTAGAGTTTGTCCCTTTAGATTCAGGAGCATTTAAGTTATCGAAAGAGGGGTTTGTGCTTCTTCAGTTTGCTCCTGCAGTTGGTCTTCGACAATATGATTGGAGCAGAAAGCAGGTATTCTCACTATCAGTGACTGAAATTGGAACGCTAATAAACCTTGGTGCAAAGGGGTCATGTGAATTTTTTCATGACCCATTCAAAGGAAAAAGTGAAGAAGGAAAAGTTAGGAAGGTCTTGAAAGCTGAACCCCTTCCAGATGGCTCTGGGCATTTCTTTAATCTC---------------------AGTGTCCAGAACAAGCTCTTGAATGTGGATGAAAGTATCTATATTCCGATTACCAAAGCAGAGTTAACGGTTCTCGTATCAGCTTTTAATTTTATCTTGCCATATCTTATTGGTTGGCATGCTTTTGTGGATTCCATC---AAACCAGATGATCCTGGT---CGTGTCAGCAACGCC---AGTCCTAACTAT---CAG---------GCTGACTTGGAGTGGAGTAGA
>Cucumis_melo_XM_008458246
ATG---CTC---------------CGTCTTCAATGG------------------------CTT---TCTTCTTCC------------TTG---CTT---CCCACA------------------------TTCAACCCCGAACTCTCC------------------------CCGGAA---------------ACCTTATCCAACCCCAGACTT------------TGTAGTCTC---AACTTCCGTCGCCCA---------------------CTCCTCACTCTC---------------------------------------------------------ACTACTACACGCAAACCT---TCTCCA---AAATGCCAATAC---TCC---TGGAACACGCACCAGCAC------CAACAATCATCCTTCGAACCGGCC------TCTCAG---ACC------GATTCC---TTTTCCCCACAGTCCCGCGCCGGA---------GCTGCTGCTGCATTGCCTCCGAGGTTTTTTGTTGGTCATTCGATATACAAAGGGAAGGCTGCTCTTACAGTTGAGCCTAGGCCACCAGAGTTTACACCTCTAGATTCAGGAGCGTTCAAAATATCCAGGGAAGGATTGGTTATGCTTCAATTTGCTCCTGCAGCTGGTGTTCGTCAATATGATTGGAGCAGAAAACAGGTATTCTCATTATCAGTGACAGAATTGGGAAGTCTCATTGCCCTTGGCCCACGTGAGGCTTGTGAATTTTTTCACGACCCCTATAAGGGAAAAAGTGATGAAGGGAAGGTCAGAAAGATACTAAAAGTGGAGCCTCTTCCGGATGGTTCTGGTCATTTCTTCAATCTC---------------------AGCGTTCAGAACAAGCTAATCAACGTGGACGAGAGCATTTATATTCCCATCACCAAAGCAGAGTATACTGTACTTGTTGAGGCTTTCAAGTTTATCTTGCCGCACCTCATGGGTTGGCATACAATTGCAAACACCATGACGAAGCCTGAAGATAGCAGC---CGAGGAAATACCGCC---AATCCCAGATAT---GGA---------GGTGACTTTGAATGGAACAGA
>Cucumis_sativus
ATG---CTC---------------CGTCTTCAATGT------------------------CTC---TCTTCTTCA------------TTT---CTT---CCCACA------------------------TTCAACCCCGAACTCTCC------------------------CCGGAA---------------ACCTTATCCAACCCCAGACTT------------TGTACTCTC---AACTTCTCTCGCCCA---------------------CTCCCCACTCTC---------------------------------------------------------ACTACTACACGCAAACCT---ACTTCA---AAATGCCAATAC---TCC---TGGAACACGCAGCAGCAC------CAACAATCGGCCTTCGAACCGGCC------CCTCAC---ACC------GATTCC---CTTTCCCCACAGTCTCGCGCCGGAGCTGCTGCTGCTGCTGCTGCATTGCCTCCGAGGTTTTTTGTTGGTCATTCGATATACAAAGGGAAGGCTGCTCTTACAGTTGAGCCTAGGCCACCAGAGTTTACACCTCTAGATTCAGGAGCGTTCAAAATATCCAGGGAAGGATTGGTTATGCTTCAATTTGCCCCTGCAGCTGGTGTTCGTCAATATGATTGGAGTAGAAAACAGGTATTCTCATTATCCGTGACAGAATTGGGAAGTCTAATTGCCCTTGGCCCACGTGAGGCTTGTGAATTTTTTCACGACCCCTATAAGGGGAAAAGTGATGAAGGGAAGGTCAGAAAGATACTAAAAGTGGAGCCTCTTCCGGATGGTTCTGGTCATTTCTTCAATCTC---------------------ACCGTTCAGAACAAGCTAATCAACGTGGATGAGAGCATTTATATTCCCATCACCAAAGCAGAGTATACTGTACTTGTTGAGGCTTTCAAGTTTATCTTGCCGCACCTCATGGGTTGGCATACGATTGCAAACACCATGACGAAGCCTGAAGATAGCAGC---CGAGGAAATACCGCC---AATCCCAGATAT---GGA---------GGTGACTTTGAATGGAACAGA
>Cucurbita_maxima_XM_023143979
ATG---CTG---------------CGTCTTCAATGC------------------------CTT---TCTTCTTCA------------TTG---CTT---CTGCCA------------------------TTAATCCCCGAACTCTCG------------------------CCGGAA---------------ACCTCTTCGAACCGCCGACTA------------TGTCGCCTC---AACTCCTTTCGCCCA---------------------CTCCTCACTTTC---------------------------------------------------------ACTACTGCACCAAAATTT---TCTCCA---AAGTGCCAATAC---TCC---TGGAACACGCAGCAGCAT---------CAGGCGGCCTTCGAATCGGGC------TCTCCG---ACG------GGTTCA---TTTCCCTCACAAACTCGCGCCGGA---------GCTGCTGCAGCATTGCCACCAAGGTTTTTTGTTGGTCATTCAATATACAAAGGGAAGGCTGCTCTTACAGTTGAGCCTAGGCCACCAGAGTTCACACCTCTAGATTCAGGGGCGTTCAAAATATCCAGGGAAGGATTTGTATTGCTTCAGTTTGCCCCTGCAGCTGGTGTTCGTCAATATGATTGGAGCAGAAAACAGGTATTCTCATTATCAGTGACAGAATTGGGAAGTCTAGTTGCCCTGGGCCCACGTGAATCTTGTGAACTCTTTCACGATCCCTATAAGGGAAAAAGTGATGAAGGGAAGGTCAGAAAGATACTGAAAGTGGAGCCTCTTCCGGATGGTTCTGGCCGTTTTTTCAATCTC---------------------AGCGTTCAGAACAATCTAACCAACGTGGATGAGAGCATTTATATTCCCATCACCAAAGCAGAGTATACTGTACTTGTTGAGGCTTTTAAGTTTATCTTGCCGCACCTTATGGGTTGGCATGCAATTGCAAACAGCATGACGAGAACAGAAGATAACAGG---CGAGCAAATGAAGCG---AATCCCAGATAT---GGC---------CGTGACTTTGAATGGAGCAGA
>Cucurbita_moschata_XM_023091003
ATG---CTG---------------CGTCTTCAATGC------------------------CTT---TCTTCTTCA------------TTG---CTT---CCGCCA------------------------TTAATCCCCGAACTCTCG------------------------CCGGAA---------------ACCTCTTCGAACCGCCGACTA------------TGTCGCCTC---AACTCCTTTCGCCCA---------------------CTCCTCACTCTC---------------------------------------------------------TCTACTACACCAAAATCT---TCTCCA---AAGTGCCAATAC---TCC---TGGAACACGCAGCAGCAT---------CAGGCGGCCTTCGAATCGGGC------TTTCAG---ACA------GATTCA---TTTTCCTCACAAACTCGCGCCGGA---------GCTGCTGCAGCATTGCCACCAAGGTTTTTTGTTGGTCATTCAATATACAAAGGGAAGGCTGCTCTTACAGTTGAGCCTAGGCCACCAGAGTTCACACCTCTAGATTCAGGGGCGTTCAAAATATCCAGGGAAGGATTTGTATTGCTTCAGTTTGCCCCTGCAGCTGGTGTTCGTCAATATGATTGGAGCAGAAAACAGGTATTCTCTTTATCAGTGACAGAATTGGGAAGCCTAGTTGCCCTTGGCCCACGCGAATCTTGTGAACTCTTTCACGATCCCTATAAGGGAAAAAGTGATGAAGGGAAGGTCAGAAAGATGCTAAAAGTGGAGCCTCTTCCGGATGGTTCTGGCCGTTTTTTCAATCTC---------------------AGCGTTCAGAACAAGCTAACCAACGTGGATGAGAGCATTTATATTCCCATCACCAAAGCAGAGTATACTGTACTTGTTGAGGCTTTTAAGTTTATCTTGCCCCACCTTATGGGTTGGCATGCAATTGCAAACAGCACGACGAGAACTGAAGATAACAGG---CGAGCAAATGACGCG---AATCCCAGATAT---GGC---------GGTGACTTTGAATGGAGCAGA
>Cucurbita_pepo_subsp._pepo_XM_023690277
ATG---CTG---------------CGTCTTCAATGC------------------------CTT---TCTTCTTCA------------TTG---CTT---CCGCCA------------------------TTAATCCCCGAACTCTCG------------------------CCGGAA---------------ACCTCTTCGAACCGCCGACTA------------TGTCGCCTC---AACTCCTTTCGCCCA---------------------CTCCTCACTCTC---------------------------------------------------------TCTACTACACCAAAATCT---TCTCCA---AAGTGTCAATAC---TCC---TGGAACACGCAGCAGCAT---------CAGGCGGCCTTCGAATCCGGC------TCTCAG---ACG------GATTCA---TTTTCCTCACAAACTCGCGCCGGA---------GCTGCTGCAGCATTGCCACCAAGGTTTTTTGTTGGTCATTCAATATACAAAGGGAAGGCTGCTCTTACAGTTGAGCCTAGGCCACCAGAGTTCACACCTCTAGATTCAGGGGCGTTCAAAATATCCAGGGAAGGATTTGTGTTGCTTCAGTTTGCCCCAGCAGCTGGTGTTCGTCAATATGATTGGAGCAGAAAACAGGTATTCTCTTTATCAGTGACAGAATTGGGAAGTCTAGTTGCCCTGGGCCCACGCGAATCTTGTGAACTCTTTCACGATCCCTATAAGGGAAAAAGTGATGAAGGGAAGGTCAGAAAGATACTAAAAGTGGAGCCTCTTCCGGATGGTTCTGGCCGTTTTTTCAACCTC---------------------AGCGTTCAGAACAAGCTAACCAACGTGGATGAGAGCATTTATATTCCCATCACCAAAGCAGAGTATACTGTACTTGTTGAGGCTTTTAAGTTTATCTTGCCGCACCTTATGGGTTGGCATGCAATTGCAAACAGCATGACAAGAACAGAAGATAACAGG---CGAGCAAATGACGCG---AATCCCAGATAT---GGC---------GGTGACTTTGAATGGAGCAGA
>Vanilla_planifolia_VPTC010179
ATG---CCG------------------------CCT------------------------TTG---CAGTCTAGT---------TTCACT---CTCCACAGTTCT------------------------CATCCTCAGCTCTCGCTTCTC---------------------TCTGGG------------------------------------------TGTCCACTACGAAGG---CGCATATTCTTTCCCCAA------------------ACTCTAACCCTA------------------------------------------------------------------AAGAGGCAC---CCCGTC---AGTTGCCACCGC---TCC---AACTACTTCGAGCAGCAG---------AGCGTGCCCCCCCGTTCG---------CCGGAG---CAA------ATGTCA---TTTGCTTCTCAGTCTAAT---------------------GGAAATCATTCTTATCGGGTTTACGCGGGGTACTCCATCTACAAGGGGAAGGCCGCTCTCTCAGTTGAACCTAGACCGCCGGAGTTTTCACTTGTAGATTCAGGAGCTTTCAAGGTTTCAAAGGAGGGTTTTGTTCTTCTACAGTTGGCTCCTGCTGTTGGGACAAGGCAGTATGACTGGAGTCGAAAGCAGATCTTTTCCTTATCTGTTGGAGAGATTGGGATACTAATGGGTCTTGGTGCAAAGGATGCATGTGAATTTTTTCATGATCCTTTCAAAGGAAGAAGTGAAGAGGGCAAAATTAGAAAATTCTTAAAAGTGGATCCTCTTCCAGATGGCAGTGGCCACTTCTTTAATCTC---------------------AATGTACAGAACCGTCTCCTAAATGTGGATGAGAGTATCTACATTCCAATCACTAGAGCTGAACTGATCATTTTGAATTCAGCGTTCAATTTCATTCTGCCGTACCTTATGGGCTGGCATGCCTTAGCAGAAACCATT---AATCCAGAGGACTCCATC---AAATCTAACTTCACA---AGCCAAAGGCCT---GTG---------CCTGAATTGGAGTGGGGAAGA
>Apostasia_shenzhenica_PKA64494.1
ATG---CCG------------------------ACT------------------------TTG---CCGTCTCAA---------ATCCCT---CTCCACAGCGCG------------------------ACGACTCCGTCG---CTCGTT---------------------CCCCAA------------------------------------------AATCCCCTTCGAAGC---AGAATTTTCGCCCCCCAA------------------ATCCTACTTCCA------------------------------------------------------------AGGAAGAAGCAGCTC---CACGTG---TGCTGCCGCCGC---TCC---GACTACTTTGATCAGCAG---------AGGATTGCTTCTCGTACG---------CCGGAG---GAA------AACTCC---TTCACCTCTCCGTCTCCA---------------------GGAACTCTAGCGAATCGGGTTTACGCGGGCTATACCATTTATAAGGGGAAGGCCGCTCTTGCAGTGGAGCCAAAGCCGCCTGAGTTTGCCCCTCTAGATTCAGGGGCATTTAAAGTTTCGAAGGAAGGTTATATTCTTCTCCAATTTGCTCCTGCAAGCGGGACTAGGCAGTACGATTGGAACCGGAAACAGGTCTTTTCCTTATCTGTTGGTGAGATTGGAACATTGATGGGTCTTGGTGCAAAGGATGCGTGTGAGTTCTTTCATGATCCTTTTAAAGGAAAAAGTGAGGAAGGGAAAGTCAGAAAGTTTCTAAAAGTGGAACCTCTTCCGGACGGCAATGGGCACTTCTTTAATCTC---------------------AGTGTCCAAAACCGTCTTATGAACGTGGATGAGAGCATCTACATTCCCATTGCTAAATCTGAACTGATCATTTTGAATTCAGCTTTCAATTTCATCCTGCCATACCTTTTGGGTTGGCATGCATTCGCGGATACGATT---AAGCCGGAGGATTCCAGC---AGAAACAACTTCACA---AGTTCAAGGTCC---GGG---------GCCGAACTGGAGTGGGGCAGG
>Apostasia_wallichii_ATTC011479
ATG---CCG------------------------ACT------------------------TTG---CCGTCTCAA---------ATCCCT---CTCCACAGCGCG------------------------ACGACTCCGTCG---CTCGTT---------------------CCCCAA------------------------------------------AATCCCCTTCGAAGC---AGAATTTTCGCCCCCCAA------------------ATCCTACTTCTA------------------------------------------------------------AGGAAGAAGCGGCTC---CACGTG---TGCTGCCGCCGC---TCC---GACTACTTTGATCAGCAG---------AGGATTGCTTCTCGTACG---------CCGGAG---GAA------AACTCC---TTCACCTCTCCGTCTCCA---------------------GGAACTCTAGCGAATCGGGTTTACGCGGGCTATACCATTTATAAGGGGAAGGCCGCTCTTGCAGTGGAGCCAAAGCCGCCTGAGTTTGCCCCTCTAGATTCAGGGGCATTTAAAGTTTCGAAGGAAGGTTATATTCTTCTCCAATTTGCTCCTGCAAGCGGGACTAGGCAGTATGATTGGAACCGGAAACAGGTCTTTTCCTTATCTGTTGGTGAGATTGGAACATTGATGGGTCTTGGTGCAAAGGATGCGTGTGAGTTCTTTCATGATCCTTTTAAAGGAAAAAGTGAGGAAGGGAAAGTCAGAAAGTTTCTAAAAGTGGAACCTCTTCCGGATGGCAATGGGCACTTCTTTAATCTC---------------------AGTGTTCAAAACCGTCTTATGAACGTGGATGAGAGCATCTACATTCCCATTGCTAAATCTGAACTGATCATTATGAATTCAGCTTTCAATTTCATCCTGCCATACCTTTTGGGTTGGCATGCGTTCGCGGATACAATT---AAGCCGGAGGATTCCAGC---AGAAACAACTTCACA---AGTTCAAGGTCC---GGG---------GCCGAACTGGAGTGGGGCAGG
>Neuweidia_zollingeri_NZTC028581
ATG---CCT------------------------CTT------------------------TCG---CCGTCTCAA---------ATTCGT---CTCCAAAGCTCT---------CCT------------CTTCGTCCTCCATCGCTCGTC---------------------CCTCCA------------------------------------------AATCCTCTTCGAAGC---CGAAGTTTCTTCCCCCAA------------------ACCCAAGTTCTA------------------------------------------------------------AAGAAAAAGAAGCTT---CAAGTG---AGCTGCCGCCAA---TCC---GATTACTTCGACCAGCAG---------AGGGTTGCTTTTCGTGCG---------CCGGAG---GAA------AACTCC---TTCGCCACTCCGTCTCCC---------------------GGAACTCACGTGAATCGGGTTTACGCGGGCTACTCGATCTACAAGGGGAAGGCTGCTCTAACAGTGGATCCAAAGCCGCCTGAATTTGCTCCTTTAGATTCAGGGGCGTTCAAAGTTTCAAAGGAAGGTTATATTCTTCTCCAATTTGCTCCTGCAAGCGGGATTCGGCAATATGATTGGAATCGGAAACAGGTCTTTTCCTTATCTGTTGGTGAGATTGGAACAATGATGGGTCTTGGTGCAAAGGATGCGTGTGAGTTCTTTCATGATCCTTTTAAAGGAAAAAGTGAAGAAGGAAAAGTCAGGAAGTTGCTAAAAGTGGAACCTCTTCCAGACGGCACTGGGCACTTCTTCAATCTC---------------------AGTGTCCAGAACCGTCTCCTGAACGTGGATGAGAGCATCTACATCCCCATTGCTAGATCTGAACTGCTCATTATGAATTCAGCTTTCAATTTCATCTTGCCATATCTTTTGGGTTGGCATGCATTCGCAGATACAATT---AAGCCAGAGGATTCTAGC---AGATCTAATTTCACG---AGCTCAAGATCT---GGG---------GCCGAACTGGAGTGGGGCAGA
>TRINITY_DN2919_c0_g1_i2_stri_new
ATG---CCG------------------------CTT------------------------TTG---CCGTCTCGC---------ACCGTT---CTCCACATCTCT---------TAT------------CAACCCCCTTCGCTCCTCTTC---------------------CCCCAA------------------------------------------AATCTTCTTCGAAGC---CACACTTTCATTCCCCAA------------------ACCCTAACCATA---------------------------------ACCCTA------------------AAGAAGAAGACGAGGCTC---CATGTG---AGCTGCCGCCGC---TCG---GACTACTTCGAGCAGCAG---------AGGGTCGCCCCTCGTGCG---------CCGGAG---CAA------CGCTCC---TTCACGGCTCAGTCTCCC---------------------GGAACTCAGCCTGCTAAGGTTTACGCGGGCTACTCCATCTACAAGGGGAAGGCCGCTCTATCAGTTGAGCCAAAGCCGCCGGAGTTTGCCCCTTTAGATTCTGGGGCTTTCAAGGTCTCAAAGGAGGGTTTTATTCTTCTCCAGTTTGCTCCTGCTGTTGGGACAAGGCAATATGATTGGAACCGGAAGCAGGTTTTCTCTTTATCCGTCGGCGAGATTGGAACGCTGTTGGGTCTTGGTGCAAAGGATGCTTGTGAGTTCTTCCATGATCCTTTTAAAGGAAAG---ANNGAAGGCAAAGTCAGGAAGGTTTTAAAAGTGGAACCTCTTCCGGATGGCAACGGTCATTTTTTTAATCTC---------------------AATGTTCAGAACCGTCTGTTGAATGTGGATGAGAACATCTATATCCCTATTGCAAGAGCAGAACTCATAGTTATGAACTCAGCTTTCAGTTTTATCCTGCCGTACTTTCTGGGCTGGCATGCCTTCGCAGATTGCATT---AAACCAGAGGATTCTATC---AGATCAAACTTAGTA---AACTCAAGATCT---GTG---------CCTGAATTGGAGTGGGGAAGA
>TRINITY_DN55535_c1_g1_i2_mac_new
ATG---CCG------------------------CTT------------------------TTG---CCGTCTCGC---------ACCGTT---CTCCACATCTCT---------TAT------------CAACCCCCCTCGCTCCTCTTC---------------------CCCCAA------------------------------------------AATCTTCTTCGAAGC---CACACTTTCATTCCTCAA------------------ACCCTAACCATA---------------------------------ACCCTA------------------AAGAAGAAGACGAGGCTC---CATGTG---AGCTGCCGGCGC---TCG---GACTACTTCGAGCAGCAG---------AGGGTCGCCCCTCGTGCG---------CCGGAG---CAA------CGCTCC---TTCACGGCTCAGTCTCCC---------------------GGAACTCAGCCTGCTAAGGTTTACGCGGGCTATTCCATCTACAAGGGGAAGGCCGCTCTATCAGTTGAGCCAAAGCCGCCGGAGTTTGCCCCTTTAGATTCTGGGGCTTTCAAGGTCTCAAAGGAGGGTTTTATTCTTCTCCAGTTTGCTCCTGCTGTTGGGACAAGGCAATATGATTGGAACCGGAAGCAGGTTTTCTCTTTATCCGTCGGCGAGATTGGAACGCTGTTGGGTCTTGGTGCAAAGGATGCTTGTGAGTTCTTCCATGATCCTTTTAAAGGAAAGAGTGAAGAAGGCAAAGTCAGGAAGGTTTTAAAAGTGGAACCTCTTCCGGATGGCAACGGTCATTTCTTTAATCTC---------------------AATGTTCAGAACCGTCTGTTGAATGTGGATGAGAACATCTATATCCCTATTGCAAGAGCAGAACTCATCGTTATGAACTCAGCTTTCAGTTTTATCCTGCCATACTTTCTGGGCTGGCATGCCTTCGCAGATTGCATT---AAACCAGAGGATTCTATC---AGATCAAACTTAGCA---AACTCAAGATCT---GGG---------CCTGAATTGGAGTGGGGGAGA
>TRINITY_DN2856_c1_g1_i2_wist_new
ATG---CCG------------------------CTT------------------------TTG---CCGTCTCGC---------ACCGTT---CTCCACATCTCT---------TAT------------CAATCCCCCTCGCTCCTCTTC---------------------CCCCAA------------------------------------------AATCTTCTTCGAAGC---CACACTTTCATTCCCCAA------------------ACCCTAAACATA---------------------------------ACCCTA------------------AAGAAGAAGACGAGGCTC---CATGTG---AGCTGCCGGCGC---TCG---GACTACTTCGAGCAGCAG---------AGGGTCGCCCCTCGTGCG---------CCGGAG---CAA------CGCTCC---TTCACGGCTCAGTCTCCC---------------------GGAACTCAGCCTGCTAAGGTTTACGCGGGCTACTCCATCTACAAGGGGAAGGCCGCTCTATCAGTTGAGCCAAAGCCGCCGGAGTTTGCCCCTTTAGATTCTGGGGCTTTCAAGGTCTCAAAGGAGGGTTTTATTCTTCTCCAGTTTGCTCCTGCTGTTGGGACAAGGCAATATGATTGGAACCGGAAGCAGGTTTTCTCTTTATCCGTCGGCGAGATTGGAACGTTGTTGGGTCTTGGTGCAAAGGATGCTTGTGAGTTCTTCCATGATCCTTTTAAAGGAAAGAGTGAAGAAGGCAAAGTCAGGAAGGTTTTAAAAGTGGAACCTCTTCCGGATGGCAACGGTCATTTCTTTAATCTC---------------------AATGTTCAGAACCGTCTGTTGAATGTGGATGAGAACATCTATATCCCTATTGCAAGAGCAGAACTCATCGTTATGAACTCAGCTTTCAGTTTTATCCTGCCATACTTTCTGGGCTGGCATGCCTTCGCAGATTGCATT---AAACCAGAGGATTCTATC---AGATCAAACTTAGCA---AACTCAAGATCT---GGG---------CCTGAATTGGAGTGGGGGAGA
>TRINITY_DN3392_c0_g1_i2_trif_new
ATG---CCG------------------------CTC------------------------TTG---CCGTCTCGC---------ACCGTT---CTCCACATCTCT---------TAT------------CAACCCCCCTCGCTCCTCTTC---------------------CCCCAA------------------------------------------AATCTTTTTGGAAGC---CACACTTTCATTCCCCAA------------------ACCCTAACCATA---------------------------------ACCCTA------------------AAGAAGAGGACGAGGCTC---CTTGTG---AGCTGCCGCCGT---TCG---GACTACTTCGAGCAGCAG---------AGGGTCCCCCCTCGCGCG---------CCGGAA---CAA------CGCTCC---TTCACGCCTCAGTCTCCC---------------------GGAACTCAGCCTGCTAAGGTTTACGCGGGATACTCCATCTACAAGGGGAAGGCCGCTCTATCAGTTGAGCCGAAGCCGCCAGAGTTTGCCCCTTTAGATTCTGGGGCTTTCAAGGTCTCAAAGGAGGGTTTTATTCTTCTCCAGTTTGCTCCTGCTGTTGGGACAAGGCAATATGATTGGAACCGGAAGCAGGTTTTCTCTTTATCCGTCAGCGAGATTGGAACACTGTTGGGTCTTGGTGCAAAGGATGCTTGTGAGTTCTTCCATGATCCTTTTAAAGGAAAGAGTGAAGAAGGCAAAGTCAGGAAGGTTTTAAAAGTGGAACCTCTTCCGGATGGCAACGGTCATTTCTTTAATCTC---------------------AATGTTCAGAACCGTCTGTTGAATGTGGATGAGAACATCTATATCCCTATTGCAAGAGCAGAACTCATCGTTATGAACTCAGCTTTCAGTTTTATCCTGCCATACATTCTGGGCTGGCATGCCTTCGCAGATTGCATT---AAACCAGAGGACTCTATC---AGATCAAACTTAGCA---AACTCAAGATCT---GGG---------CCTGAATTGGAGTGGGGAAGG
>Dendrobium_catenatum_XM_020824140
ATG---CCG------------------------CTT------------------------TTC---GCGTCTCAA---------ACCGTT---CTCCACAGCTCG---------CAT------------CAACCTCCCTCGCTCCTCTAC---------------------CCCTCA------------------------------------------AATCCTCTTCGAAGT---TACAGTTCCATTCCCCAA------------------ACCCTAAACCTA---------------------------------ACCCTA------------------AAAAAGAAGACAAAGCTC---CATGTG---AGCAGCCGCCGC---TCG---GACTATTTCGAGCAGCAG---------AGGGTCGCCCCTCGTGCG---------CCGGAG---GAA------CGCTCC---TTCACGGCTCAGTCTCCC---------------------GGAACTCAGCCTACTAGGGTTTACGCGGGTTACTCTATCTACAAGGGAAAGGCTGCTCTATCACTGGAGCCAAAGTCGCCTGAGTTCGCCCCTTTAGATTCTGGGGCTTTCAAGGTGTCAAAGGAGGGTTTTGTTCTTCTCCAGTTTGCACCCGCAGTTGGGACAAGGCAATATGATTGGAACCGGAAGCAGGTTTTCTCCTTATCTGTCGGTGAGATTGGAACACTGATGGGTCTTGGTGCAAAGGATGCTTGTGAGTTCTTTCATGATCCCTTTAAAGGGAAAAGTGAAGAAGGCAAAATCAGAAAGTTATTAAAAGTGGAACCTCTTCCGGATGGCACTGGTCATTTCTTTAATCTC---------------------AATGTTCAGAACCGTCTCCTGAATGCTGATGAAAGCATCTACATCCCTATTGCGAGAGCTGAACTGATCGTGATGAACTCAGCTTTCAGTTTTATACTGCCATACCTGTTGGGCTGGCATGCCTTCGCAGATACCATT---AAACCGGACGACAGTATC---AGATCTAACCTCACA---AGCTCAAGATCA---GGG---------CCTGAACTGGAGTGGGGAAGA
>Phalaenopsis_bellina_PBTC020526
ATG---ACG------------------------CTT------------------------TTG---CCGCCTCAC---------GCCGTT---CTCCGCAGCTGT---------CAT------------CAACCTCCCTCACTCTTCTTC---------------------CCCCCA------------------------------------------AATCTTCTTCGAAGC---CACACTTTCATCCCCCAAACA------------CTAACCCTAACCCTA---------------------------------ACCCTA------------------AAGAAGAAGACGAAGCTC---TATGTG---AGCAGCCGCCAC---TCG---GACTACTTTGAGCAGCAG---------AGAGTTGCCCCTCGTGCG---------CCGGAG---GAA------CGCTCC---TTCGCCGTCCAGTCTCCC---------------------GCAACTCAGCCTACTAGGGTTTACGCCGGCTACTCCATCTACAAGGGGAAGGCCGCTCTATCAGTTGAGCCAAAGTCGCCGGAGTTTGCCCCTTTAGATTCTGGGGCTTTCAAGGTCTCAAAGGAGGGCTTTGTTCTCCTCCAATTTGCTCCTGCTGTTGTGGCGCGGCAGTATGATTGGAACAGGAAGCAGGTTTTCTCCTTATCTGTCGGTGAGATTGGAACACTGATGGGTCTTGGTGCGAAGGATGGTTGTGAGTTCTTTCATGATCCTTTTAAAGGAAAAAGCGAAGAAGGCAAAATCAGGAAAGTTTTAAAGGTGGAACCTCTTCCGGATGGCACTGGTCATTTCTTTAATCTC---------------------AATGTTCAGAACCGTCTCCTGAATGTTGATGAGAGCATCTACATCCCAATTGCCAGAGCAGAATTGATCGTCATGAACTCAATTTTCAGTTTTATACTGCCATACCTTTTGGGTTGGCATGCCTTTGCAGATAACATT---AAACCAGAGGATTCTATA---AGATCTAACTTCACA---AGCACAAGATCT---GGG---------CCTGAATTGGAGTGGGGAAGG
>Phalaenopsis_modesta_PMTC004074
ATG---ACG------------------------CTT------------------------TTG---CCGCCTCAC---------GCCGTT---CTCCGCAGCTCT---------CAT------------CAACCTCCCTCACTATTCTTC---------------------CCCCCA------------------------------------------AATCTTCTTCGAAGC---CACACTTTGATCCCCCAA------------------ACACTAACCCTA---------------------------------ACCCTA------------------AAGAAGAAGACGAAGCTC---TATGTG---AGCAGCCGCCAC---TCG---GACTACTTCGAGCAGCAG---------AGGGTCGCCCCTCGTGCG---------CCGGAG---GAA------CGCTCC---TTCGCCGTCCAGTCTCCC---------------------GCAACTCAGCCTACTAGGGTTTACGCCGGCTACTCCATCTACAAGGGGAAGGCCGCTCTATCAGTTGAGCCAAAGTCGCCGGAGTTTGCCCCTTTAGATTCTGGGGCTTTCAAGGTCTCAAAGGAGGGCTTTGTTCTCCTCCAATTTGCTCCTGCTGTTGTGGCGCGGCAGTATGATTGGAACAGGAAGCAGGTTTTCTCCTTATCTGTCGGTGAGATTGGAACACTGATGGGTCTTGGTGCGAAGGATGGTTGTGAGTTCTTTCATGATCCTTTTAAAGGAAAAAGCGAAGAAGGCAAAATCAGGAAAGTTTTAAAGGTGGAACCTCTTCCGGATGGCACTGGTCATTTCTTTAATCTC---------------------AATGTTCAGAACCGTCTCCTGAATGTTGATGAGAGCATCTACATCCCTATTGCCAGAGCAGAATTGATCGTCATGAACTCAATTTTCAGCTTTATACTGCCATACCTTTTGGGTTGGCATGCCTTTGCAGATAACATT---AAACCAGAGGATTCTATA---AGATCTAACTTCACA---AGCACAAGATCT---GGG---------CCTGAATTGGAGTGGGGAAGG
>Phalaenopsis_aphrodite_PATC126989
ATG---CCG------------------------CTT------------------------TTG---CCGCCTCAC---------GCCGTT---CTCCGCAGCTCT---------CAT------------CAACCTCCCTCATTCTTCTTT---------------------CCCCCA------------------------------------------AATCTTCTTCGAAGC---CACACTTTCATCCCCCAA------------------ACACTAACCCTA---------------------------------ACCCTA------------------AAGAAGAAGACGAAGCTC---TATGTG---AGCTGCCGCCAC---TCC---GACTACTTCGAGCAGCAG---------AGGGTCGCCCCTCGTGCG---------CCGGAG---GAA------CGCTCC---TTCGCTGTCCAGTCTCCC---------------------GCAACTCAGCCTACTAGGGTTTACGCCGGCTACTCCATATACAAGGGGAAGGCCGCTCTATCAGTTGAGCCAAAGCCGCCGGAGTTTGCGCCTTTAGATTCTGGGGCTTTCAAGGTCTCAAAGGAGGGCTTTGTTCTCCTCCAATTTGCTCCTGCTGTTGTGGCGAGGCAGTATGATTGGAACAGGAAGCAGGTTTTCTCCTTATCTGTCGGTGAGATTGGAACACTGATGGGTCTTGGTGCGAAGGATGGTTGTGAGTTCTTTCATGATCCTTTTAAAGGAAAAAGCGAAGAAGGCAAAATCAGGAAAGTATTAAAGGTGGAACCTCTTCCGGATAGCACTGGTCATTTCTTTAATCTC---------------------AATGTTCAGAACCGTCTTTTGAATGTTGATGAGAGCATCTACATCCCTATTGCCAGAGCAGAATTGATAGTCATGAACTCAATTTTCAATTTTATACTGCCATACCTTTTGGGTTGGCATGCCTTTGCAGATAACATT---AAACCAGAGGATTCTATA---AGATCTAACTTCACA---AGCACAAGATCT---GGG---------CCTGAATTGGAGTGGGGAAGG
>Phalaenopsis_schilleriana_PSTC007514
ATG---CCG------------------------CTT------------------------TTG---CCTCCTCAC---------GCCGTT---CTCCGCAGCTCT---------CAT------------CAACCTCCCTCATTCTTCTTT---------------------CGCCCA------------------------------------------AATCTTCTTCGAAGC---CACACTTTCATCCCCCAA------------------ACACTAACCCTA---------------------------------ACCCTA------------------AAGAAGAAGACGAAGCTC---TATGTG---AGCTGCCGCCAC---TCC---GACTACTTCGAGCAGCAG---------AGGGTCGCCCCTCGTGCG---------CCGGAG---GAA------CGCTCC---TTCGCTGTCCAGTCTCCC---------------------GCAACTCAGCCTACTAGGGTTTACGCCGGCTACTCCATATACAAGGGGAAGGCCGCTCTATCAGTTGAGCCAAAGCCGCCGGAGTTTACCCCTTTAGATTCTGGGGCTTTCAAGGTCTCAAAGGAGGGCTTTGTTCTCCTCCAATTTGCTCCTGCTGTTGTGGCGAGGCAGTATGATTGGAACAGGAAGCAGGTTTTCTCCTTATCTGTCGGTGAGATTGGAACACTGATGGGTCTTGGTGCAAAGGATGGTTGTGAGTTCTTTCATGATCCTTTTAAAGGAAAAAGCGAAGAAGGCAAAATCAGGAAAGTATTAAAGGTGGAACCTCTTCCGGATAGCACTGGTCATTTCTTTAATCTC---------------------AATGTTCAGAACCGTCTTTTGAATGTTGATGAGAGCATCTACATCCCTATTGCCAGAGCAGAATTGATAGTCATGAACTCAATTTTCAATTTTATACTGCCATACCTTTTGGGTTGGCATGCCTTTGCAGATAACATT---AAACCAGAGGACTCTATA---AGATCTAACTTCACA---AGCACAAGATCT---GGG---------CCTGAATTGGAGTGGGGAAGG
>Phalaenopsis_lueddemanniana_PLTC001961
ATG---ACG------------------------CTT------------------------TTG---TCGCCTCAC---------GCCGTT---CTCCGCAGCTCT---------CAT------------CAACCTCCCTCACTCTTCTTC---------------------CCCCCA------------------------------------------AATCTTCTTCGAAGC---CACACTTTGATCCCCCAA------------------ACACTAACCCTA---------------------------------AACCAA------------------AAGAAGAAGACGAAGCTC---TTTGTG---AGCTGCCGCCAC---TCC---GACTACTTCGAGCAGCAG---------AGGGTCGCCCCTCGTGCG---------CCGGAG---GAA------CGCTCC---TTCGCCGTCCAGTCTCCC---------------------GCAACTCAGCCTACTAGGGTTTACGCCGGCTACTCCATCTACAAGGGGAAGGCCGCTCTATCAGTTGAGCCAAAGCCGCCGGAGTTTGCCCCTTTGGATTCTGGGGCTTTCAAGGTCTCAAAGGAGGGCTTTGTTCTCCTCCAATTTGCTCCTGCTGTTGTGGCGCGGCAGTATGATTGGAACAGGAAGCAGGTTTTCTCCTTATCTGTCGGTGAGATTGGAACACTGATGGGTCTCGGTGCGAAGGATGCTTGTGAGTTCTTTCATGATCCTTTTAAAGGAAAAAGCGAAGAAGGCAAAATCAGGAAAGTTTTAAAGGTGGAACCTCTTCCGGATGGCACTGGTCATTTCTTTAATCTC---------------------AATGTTCAGAACCGTCTCCTGAATGTTGATGAGAGCATCTACATTCCAATTGCCAGAGCAGAATTGATCGTCATGAACTCAATTTTCAGTTTTATACTGCCATACCTTTTGGGTTGGCATGCCTTTGCAGATAACATT---AAACCAGAGGATTCTATA---AGATCTAACTTCACA---AGCACAAGATCT---GGG---------CCTGAATTGGAGTGGGGAAGG
>Phalaenopsis_equestris_PETC023606
ATG---ACG------------------------CAT------------------------TTG---CCGCCTCAA---------GCCGTT---CTCCGCAGCTCT---------CAT------------CAACCTCCCTCACTCTTCTTC---------------------CCCCCA------------------------------------------AATCTTCTTCGAAGC---CACACTTCCATCCCCAAA------------------ACACTAACCCTA---------------------------------ACCCTA------------------AATAAGAAGACGAAGCTC---TATGTG---AGCTGCCGCCAC---TCG---GACTACTTCGAGCAGCAG---------AGGGTCGCCCCTCGTGCG---------AAAGAG---GAA------CGCTCT---TTCGCTGTCCAGTCTCCC---------------------GCAACTCAGCCTACTAGGGTTTACGCCGGCTACTCCATTTACAAGGGGAAGGCCGCTCTATCAGTTGAGCCAAAACCACCGGAGTTTGCCCCTTTAGATTCTGGGGCTTTCAAGGTCTCAAAGGAGGGCTTTGTTCTCCTCCAATTTGCTCCTGCTGTTGTGGCAAGGCAGTATGATTGGAACAGGAAGCAGGTTTTCTCCTTATCTGTTGGTGAGATTGGAACACTAATTGGTCTTGGTGCGAAGGATGGTTGTGAGTTCTTTCATGATCCTTTTAAAGGAAAAAGCGAAGAAGGCAAAATCAGGAAAGTATTAAAGGTGGAACCTCTTCCGGATAGCACTGGTCATTTCTTTAATCTC---------------------AATGTTCAGAACCGTCTTTTGAATGTTGATGAGAGCATCTACATCCCTATTGCCAGAGCAGAATTGATCGTCATGAACTCAATTTTCAATTTTATACTGCCATACCTTTTGGGTTGGCATGCCTTTGCAGATAACATT---AAAGCAGAGGATTCTATA---AGATCTAACTTCACA---AGCACAAGATCT---GGG---------CCTGAATTGGAGTGGGGAAGG
>Oncidium_gower_OGTC013046
ATG---CCG------------------------CTT------------------------TTG---CCGTCTCAT---------ACCGTT---GTGCACGGCTCT---------TGT------------CGACCTCCCTCTCTCCTCTTC---------------------CCCCCA------------------------------------------AATGTTCTTCGAAGT---CACATTTTCAGTCCCAAA------------------ACCCTAACCCTA---------------------------------ACCTTA------------------AAGAAGAAGACGAAGCTC---CATGTG---ACCTGCCGCCAC---TCG---GACTACTTCGAGCAGAAG---------AGGGTCGCCCCTCGCGCG---------CCGGAG---GAA------CGCTCC---TTTACGGTTCAGTCTCCC---------------------GGAACTCAGCCTACTAGGGTTTATGCGAACTATTCCATCTATAAGGGGAAAGCTGCATTGTCAATTGAGCCAAAGCCGCCGGAGTTTGCCCCTTTAGATTCTGGAGCTTTCAAGGTCTCAAAGGAGGGTTTTCTTCTTCTCCAGTTTGCTCCCGCTGTTGGGACAAGGCAGTATGATTGGAACCGGAAGCAGGTTTTCTCCTTATCTGTTGGCGAGATTGGGACACTAATGAGTCTTGGTGCAAAGGACGCTTGTGAGTTCTTTCACGATCCTTTTAAAGGGAGAAGCGAAGAAGGCAAAATCAGGAAGGTTTTAAAAGTAGAACCTCTTCCTGACGGCACTGGTCATTTCTTTAATCTC---------------------AATGTTCAGAACCGTCTCCTGAATGTTGATGAGAGCATTTACATACCTATTGCAAGAGCCGAGCTGACCGTTATGAACTCAGCTTTCAGTTTTATCCTGCCATACCTTCTGGGCTGGCATGCCTTCGCAGATAGCATT---AAACCAGAGGATTCCATT---AGATCCAACTTCACA---AGCTCAAGATCT---GGG---------CCTGAATTAGAGTGGGGG---
>Cymbidium_ensifolium_CETC024278
ATG---CTG------------------------CTT------------------------ATG---CCGTCTCAA---------ATTGTT---CTCCACCCTTCT---------CAT------------CGACCTCCGTCGCTCCTCTTC---------------------CCCTCA------------------------------------------AATCTTCTTCGAAGT---CACATTTTCAGTCCCCAA------------------ACCCTAACCATA---------------------------------ATCTTA------------------AAGAAGAAGACGAAGCTC---CATGTG---ACCTGCCGCCAC---TCG---GACTACTTCGAGCCGCAG---------AGGGTCGCCCCTCGTGCG---------CCGGAC---GAA------CGTGCC---TTCACGGCTCAGTCCCCC---------------------GGAACTCAGCCTACTAGGGTTTATGCTGGCTATTCCATTTACAAGGGGAAGGCCGCTCTATCAGTTGAGCCAAAACCGCCGGAGTTTGCCCCTTTAGATTCTGGGGCATTCAAGGTCTCAAAGGAGGGTATTGTTCTTCTCCAGTTTGCTCCTGCTGTTGGGACAAGGCAGTATGATTGGAGCCGGAAGCAGGTCTTCTCCTTATCAGTTGGTGAGATTGGAACACTAATGGGTCTTGGTGCAAAGGATGGTTGTGAGTTCTTTCATGATCCTTTTAAAGGAAAAAGCGAAGAAGGCAAAATCAGGAAGGTTTTAAAAGTAGAACCTCTTCCGGATGGCACTGGTCATTTCTTTAATCTC---------------------AATGTTCAGAACCGTCTCCTGAATGTCGATGAGAGCATCTACATCCCTATTACTAAACCCGAATTGATCGTTATGAACTCAGCTTTCAGTTTTATCCTGCCATACCTGCTGGGTTGGCATGCCTTCGCAGATAGCATT---AAACCAGAGGATTCTATC---AGATCCAACTTCACA---AGCTTGAGATCA---GGG---------CCTGAACTGGAGTGGGGAAGG
>Cypripedium_formosanum_CFTC020472
ATG---CCG------------------------CTT------------------------TTG---CCCTCTCAC---------ACCGCT---ATCCACAGCTAT---------------------------CCGCCTCCGCTGTTCCTC---------------------CGCTCG------------------------------------------AATCCCCTTCGAAGC---CGCAGCATCATCCTTCAA------------------ATCCTA------------------------------------------------------------------AGGAAGAAGAAGCTC---CAACTC---AGCTTTCGTCTC---TCC---GACTACATCGAGCAGCAG---------AAAGTTGCCCACCGTTCGCTG------CCGGAA---CGG------TCCTCC---TTCGCGGCTCAGTCTCAC---------------------GGAACTCAGCCGACTCGGGTTTACGCGGGCTATTCCATCTACAAGGGGAAGGCCGCTCTCTCAATTGATCCAAGGTCGCCGAAGTTTGCTCCTTTAGATTCTGGAGCATTCAAGGTTTCAAAGGAGGGTTATATTCTTCTCCAGTTTGCTCCTGCGGTTGGGACTCGGCAGTATGACTGGAACCGCAAGCAGGTCTTCTCCTTATCTGTTGGTGAGATTGGAACAATGATGGGTCTTGGTGCGAAGGATTCTTGTGAGTTCTTTCATGATCCTTTTAAAGGAAGAAGTGAAGAAGGCAAAGTCAGGAAAGTTCTAAAAGTGGAACCTCTTCCAGATGGCAACGGCCACTTCTTCAATCTC---------------------AATGTCCAGAACCGTCTCCTAAATGTGGATGAGAGCATCTACATCCCTATTACAAGAGCCGAACTGATAATTGTGAACTCAGCTTTCAGTTTCATCTTGCCATACCTTTTGGGTTGGCATGCCTTCGCAGATACCATT---AAACCAGAGGATTCTACT---CGGTCTAACTTCACA---AGCTCTAGGTCT---GAG---------CCTGAATTGGAG---------
>Orchis_italica_OITC019736
ATG---CCG------------------------CTT------------------------TTG---CCGAGTCAC---------ACCGTT---CTCCACAGCCCC------------------------CATCCGCCTTCCGTCTTCCTC---------------------CCTCCA------------------------------------------AATCCTCTTCGAAGC---CACATTTTCATTCCCCAA------------------ACCCTAACCGTA---------------------------------GCCATA------------------GAGAACTCGAGGAAGCTC---CACATC---TACTGCCGCCGC---CCC---AGCTACTTCGAGCAGCAG---------CGGGATGCTCCTCGAACT---------CCGGCA---GAA------CGGTCC---TTCGTGTCTCAGTCTCCT---------------------GGAACTCAGCCGGCTAGGGTTTTTGCGGGTTACACCATCTACAAGGGGAAGGCTGCTCTTGCAATTGAGCCCAAGGCGCCGGAGTTTACCCCATTGGAATCTGGAGCTTTCAAGGTTTCGAAGGAAGGTTTTGTTTTTCTCCAGTTTGCTCCTGCGATTGGGTCAAGGCAGTATGATTGGAGCCGGAAGCAGGTTCTTTCCTTATCGATTGAGGAGATTGGCACACTGATGGGTCTTGGTGCAAAGGATGCTTGTGAATTCTTTCACGATCCTAATAAAGGAAGAAGTGAAGAAGGCAAAGTCAGGAAGTTCTTAAAAGTGGAACCTCTCCCGGATGGCACTGGGCATTTCTTTAATCTC---------------------AATGTTCAGAACCGTCTCCTGAATGTTGATGAGAGCATCTACATACCTATTGCAAGATCCGAACTGATCATTATGAATTCAGCTTTCAGTTTCATTGTGCCATACCTTTTGGGATGGCACGCCTTCGCCGATACCATT---AAACCGGAGGATTCCGCC---CGGCCTAACGTCTCG---AGCTCAAAATCC---GGG---------CCTGAGCTGGAGTGGGGAAGA
>Ophrys_sphegodes_OSTC004794
ATG---CCG------------------------CTT------------------------TCG---CCG---------------TGCGTT---ATCCGCAGCCCC------------------------CACCCGCCTTCCTTCTCCCTC---------------------CCTCTA------------------------------------------AACCCCCTTCGAAGC---CAAATTCTCACCTCCCAA------------------ACCCTAACCCTA---------------------------------GCCCTA------------------GAAAAGTCGAAGAGACTC---CACGTT---CACTGCCGCCGC---TCC---AACTACTTCGAGCAGCAA---------CGGGAAGCATCTCGAACT---------CCGGAA---GAC------CGACCC---TTCGTGCCTCACTCCCCT---------------------GCAACTCAACCGACTAGGGTTTTCGCGGGTTACACTATCTATAAGGGGAAGGCTGCTCTTGCAATTGAGCCCAAGGCGCCGGAGTTTGCCCCATTGGATTCTGGAGCTTTTAAGGTTTCAAAGGAAGGTTTTGTTTTTCTCCAGTTTGCTCCTGCGATTGGGTCGAGGCAGTATGATTGGAGCAGGAAGCAGGTTCTGTCCTTATCGGTTGATGAGATTGGCACACTGATGGGTCTTGGTGCAAAGGATGCTTGTGAGTTCTTTCACGATCCTAATAAAGGAAGAAGTGAAGAAGGCAAAGTCAGGAAGTTCTTAAAAGTGGAACCTCTTCCGGATGGCACCGGACATTTCTTTAATCTC---------------------AATGTTCAGAACCGTCTCCTGAATGTAGATGAGAGCATCTACATACCTATTGCAAAATCCGAACTGATCATTATGAACACCGCTTTCAGTTTTATTGTGCCATACCTTTTGGGATGGCACGCCTTCGCTGATACCATT---AAACCCGAGGATTCCGCT---CGGCCTAACGTCACG---AGCTCAAAATCT---GGA---------CCTGAGCTGGAGTGGGCAAGA
>Asparagus_officinalis_XM_020395017
ATG---------------------------GAGCTC------------------------CTC------------------------------CTAAATTTCTCA------------------------CTAACTCCCTCTCCTCTTCTC---------------------CCTTCG------------TCATCT------------------------CCTCCTCCCAAA------ACCCAATTATCCCCCAAA------------------ACCCTAATAACC------------------------CTACAAAACCCTAGA------------------CCCACCAAACCCCGCCTC---CCAATC---TCCTGCCGCAGC---TCC---AACTACTTCGACCAGCAG---------CGGTTCTCCCCCACGGCG---------CCGCCC---------------------------TCTCAACCCCCC---------------------GCAGGTTCGGTTTCTAGGGTTTTCGTTGGGTACTCGATCTACAAAGGGAAGGCGGCGCTCACCGTGGAGCCGAGAGCGCCTGAATTCGCTCCCTTGGATTCAGGAGCGTATAAGGTGTCGAAGGAAGGTTTTGTTCTGCTTCAGTTTGCGCCAGCTGTGGCTGCACGGCAGTATGATTGGAGCCGGAAGCAGGTCTTTTCTCTATCTGTGACGGAGATTGGAACTTTGATGAGCCTTGGCGCAAAGGACTCATGCGAGTTTTTTCACGATCCATTTAAAGGGAGGAGTGATGAAGGAAAGGTTAGGAAGCTCCTGAAGGCAGAACCTCTTCCTGATGGCACAGGGCATTTCTTTAATCTC---------------------AGTGTTCAGAACCGCCTCCTAAATGTGGATGAAAGCATCTATATTCCTATATCGAAAGCAGAGTTTGCTGTGATGAACTCGACCTTCAATTTTATTTTGCCACATCTTCTGGGTTGGCAAGCTTTTGCAAACACTATA---AAACCTGAGGACTCCATG---CGTTCAAGCAACACC---ACCTCAGCATCT---GGG---------GCTGAGTTGGAATGGGGCAGA
>Elaeis_guineensis_XM_010916845
ATG---CCG------------------------CTA------------------------CGC---GGGTCCTCTCTC------GTCTCT---CTCCAGAACTCT------------------------CCCTCTCCTCATCCTCTCCTC---------------------CCCTCG------------AATTCCTTCAAG------------------------------------AATGTGCTCTCTCCTGGA------------------ACCCTGGCT------------------------------------------------------------CCCAATAGGAAGAAGCTC---TCAGTC---TCCTGCCGTCGC---TCC---GACTACTTCGACCAGCAG---------AGGTTCGCGTCCCCGACG---------CCCCGG---GAC------TCCTCT---TTCGCTTCTCAGCCCCCC---------------GGAGGTCCCGTTCAATCTTCTAGGGTTTTCGTGGGGTACTCCATCTACAAAGGGAAGGCCGCCCTCACCGTGGAACCGAAAGCTCCCGAGTTCACCCCATTGGATTCTGGGGCGTTTAAGCTTTCAAAGGAAGGGTTCATTCTCCTTCAGTTTGCTCCTGCAGCAGCAGCCCGGCAGTATGACTGGAACAGGAAGCAGGTTTTCTCTTTATCTGTACCTGAGATTGGCACTTTACTGGCTCTTGGTGGAAAGGACTCATGCGAGTTTTTTCATGATCCATTTAAGGGAAGAAGTGAAGAAGGCAAGATCCGGAAGGTTTTTAAAGCAGAACCTCTTCCAGATGGCAGTGGCCACTTTTTTAATCTT---------------------AGTGTTCAGAATCGCCTCCTGAATGTGGATGAAAGCATTTACATTCCTATCACTAAAGCAGAGTTTGCAATTCTAAATTCAGCTTTTAATTTTATCTTACCATACCTTCTGGGTTGGCATGCTTTTGCAAATGCCATC---AAACCAGAGGACTCCATT---CGTTCAAACAATATG---ACTGCGCGATCC---GGA---------GCTGAATTGGAATGGGGCAGG
>Phoenix_dactylifera_XM_026810121
ATG---CCG------------------------CTA------------------------ACC---GGATCCTCTCCC------ATCCCT---CTCCAGAGCTCA------------------------GCCTCTCCCCATCCTCTCCTC---------------------CCCTCG------------AATTCCTTCAAG------------------------------------AATGTGCTCTCTCCCGGA------------------ACCCTAGCC------------------------------------------------------------CCCAAGAAGAAGAAGCTC---TCCGTC---TCCTGCCGTCGC---TCC---GACTACTTCGACCAGCAG---------AGGCTCGCCTCCCCCGCG---------CCCCGG---GAC------TCCTCT---TTCGCTCCCCAGCCCCCC---------------------GGAGTTCAATCTTCAAGGGTTTTCGTGGGGTACTCCATCTACAAAGGGAAGGCCGCCCTTACCGTGGAACCGAAAGCTCCCGAGTTCACCCCATTGGATTCTGGGGCGTTCAAGGTATCAAAGGAAGGGTTCATTCTCCTTCAGTTTGCTCCCGCAGCAGCAGTCCGGCAGTATGACTGGAACAGGAAACAGGTTTTCTCTTTATCTGTACCTGAGATTGGCGCTTTAATGGCTCTTAGTGAAAAGGACTCATGCGAATTTTTTCATGATCCATTCAAGGGAAGAAGTGAAGAAGGCAAGATCCGGAAGGTTTTAAAAGCAGAACCTCTTCCAGATGGCAGTGGGCACTTTTTTAATCTT---------------------AGTGTTCAGAATCGCCTCCTGAATGTGGATGAAAGCATTTACATTCCTATCACTAAAGCAGAGTTCGCTATTCTAAAGTCAGCTTTCAACTTTATCTTGCCACACCTTCTGGGTTGGCATGCTTTCGCAAATGCCATC---AAACCAGAGGACTCCATT---CGTTCAAACAATATG---ACCGCGCGATCT---GGA---------GCTGAATTGGAATGGGGCAGG
>Musa_acuminata_subsp._malaccensis_XM_009382162
ATG---------------------------------------------------------------TCTTCGCGGTCG------TGTCCT---------CTCTCC------------------------CTCCGCCCTTCTCCTCTCCTC---------------------CCGTCT------------TCCTCT------------------------GCTCCCCTCAGAATT---AGTTTTTCCTGTCCCACA------------------ACTCTAACCCTT---------------------------------GGTAGC------------------AAGAAGAAGGCACAGCTT---TCCGTT---CTATGCCGCCGC---TCC---GACTACTTCGACCAGCAG---------CGCCTCTTTTCTCGACCTCCTTCG---CCGTCG---CAGGATGAACCGTCCTTCTTGGCCTCTCAGCCTCCC---------------------GGAGCTCAACCTTCTAGGGTTTTCGTCGGGTATTCCATTTACAAAGGCAAGGCCGCGCTCACCGTTGAGCCGAGGGCTCCTGAATTTGCCCCACTGGAGTCTGGAGCATATAAGGTTTCCAAGGAAGGATTTATCCTACTCCAGTTTGCCCCTGCAGGAGCGACCCGGCAATATGATTGGAGCAGGAAACAGGTCTTTTCCCTGTCAGTAGTTGAAGTTGGTCATTTGATGAGTCTTGGTGCAAAGGATTCTTGTGAGTTTTTTCATGATCCATTTAAGGGAAGAAGTGATGAAGGCAAGGTCCGTAAAGTTCTGAAGGCAGAACCTCTTCCAGATGGCACTGGACATTTCTTTAATCTT---------------------AGTGTTCAAAATCGCCTCCTGAATGTGGACGAAAGCATATATATACCCATTACCAAGGCGGAATTTAGCATTCTGAACTCGGCTTTCAATTTTGTCATTCCATACCTTCTGGGTTGGCATACCTTTGCTAATGCTATC---AAACCGGAGGACTCCTTC---CGCTCAAATAATGCA---------AGATCT---GGG---------CCTGAAATGGAATGGGGACGG
>Epipogium_aphyllum_GFWK01035004.1_sinn_ORF
ATG---CCA------------------------TTA------------------------TCG---TCGTCCCAC---------TACGCT---CTGCACGGCTAT------------------------TTTCACCCTAAGTTACTATCCCTT------------------TCCCAA------------------------------------------AACCCTCTCAGAAAT---CTAACTCTTATCTCTCAA---------------------------------------------------------------------------------ATCCCTACGAAGAAGGCGAAGCTC---CATGTA---GCCTACAGCAAA---TCT---GACTACCTCGAGCAACAG---------AAGGTATCCCTTAGCTCG---------CCAGAG---GAA------CGCTCA---TACACGGCCCAAATCCCC------------------GCAGGAACTCAGAATTCTAGGGTTTACGCGGGCTACTCCATCTACAAGAGGAAGGCAGCTCTTTCAATTGAATCAAAACCGCCGGAGTTTGCTCCCTTAGATTCTGGAGCTTTTAAGATTTCAAAGGAAGGTTTTGTTCTTCTTCAGTTTGCTCCTGCGACAGGAACAAGGCAGTATGACTGGAACAGGAAGCAGATATTCTCCTTATCTGTAGAGGAGATTGGAACACTGATGGGTCTTGGTGCAAAGGAGGCTTGTGAGTTCTTTCATGACCCTCTTATAGGAAAGAGCGAAGAGGGCAAAGTGAGGAAGTTTTTGAAAGTGGAACCTCTTCCGGACGGCACCGGGCATTTCTTTAATTTAAGTAATTCTCGAGAATTTTGAAGTGTTCAAAACCGCCTCCTGAATGTTGATGAGAACATCTGCATCCCTATTACAAGAGCTGAACTGATCATTTTGAACTCAGCTTTCAATTTTATCATTCCTTACTTATTGGGTTGGCACGCTTTTGCACAAACCATC---AAACCAGAGGATTGTCCCGTCAAATCTAACTTCATA---GGCTCCAGACCT---AGT---------CCTGAGCTTGAATGGGGCAGG
>Arachis_hypogaea_XM_025783221
ATG---TTG---------------CAGTTGAAGCTACACTCAATCCCT------TCATCACTT---TCTTCTTCTTCTTCT------------------TCTTCT------------------------TCCAATCCTCTCTGCCTT------------------------CAGAAC------------CATTCCTTT---------------------------------------------CTCTCTCCAAAG------------------TTCCTTCCTTTT---------------------------------TCTTCT------------------GTTACTCCAAAGCCCTTC---TCCATC---ACATGCCGCCAC---TCC---GACCTCTTCGACCAGAAA---------ACCTTCTCCTCCTCCGCA---------CCTTCT---------------------TCTTCTTCTTCT---------------------TCAGGTGGAGCTTTGCCACCTAGGGTTTATGTTGGTCACTCCATTTACAAAGGGAAGGCTGCACTTTCCATCACTCCTAGGCCTCCGGAATTTGCACCGCTCGATTCAGGGGCATTCAAAATATCTAGGGAAGGTTATGTTCTGCTTCAGTTTGCACCCGCAATTGCTTCGCGCCAGTATGATTGGACTAGAAAGCAGGTGTTCTCTTTATCAGTGGGTGAAATGGGAACTGTGATCAGCCTTGGCGCAAGGGAGTCTTGTGAATTCTTCCATGATCCTATGAAGGGCAAAAGTGATGAAGGTAAAGTTAGAAAAGTTTTGAAGGTGGATCCTCTTCCGGATGGTTCTGGTCACATGTTTAACCTC---------------------AGTGTTCAAAACAGGATTGTGAATGTCGATGAAAACATCTACATCCCTGTTTCAAGAGCAGAGTTAACAGTTTTGAGCTCAATTTTCAATTTTATTATGCCATACCTTCTTGGTTGGCACACCTTTGCGAACTCAATA---AAGCCAGAGGATTCGAGA---GGAGCGAATAATGCA---AACCCTACATAT---GGA---------GGAGACTATGAATGGAATAGA
>Arachis_ipaensis_XM_016335481
ATG---TTG---------------CAGTTGAAGCTACACTCAATCCCT------TCATCACTT---TCTTCTTCTTCTTCT------------------TCTTCT------------------------TCCAATCCTCTCTGCCTT------------------------CAGAAC------------CATTCCTTT---------------------------------------------CTCTCTCCAAAG------------------TTCCTTCCTTTT---------------------------------TCTTCT------------------GTTACTCCAAAGCCCTTC---TCCATC---ACATGCCGCCAC---TCC---GACCTCTTCGACCAGAAA---------ACCTTCTCCTCCTCCGCA---------CCTTCT---TCT---------------TCTTCTTCTTCT---------------------TCAGGTGGAGCTTTGCCACCTAGGGTTTATGTTGGTCACTCCATTTACAAAGGGAAGGCTGCACTTTCCATCACTCCTAGGCCTCCGGAATTTGCACCGCTCGATTCAGGGGCATTCAAAATATCTAGGGAAGGTTATGTTCTGCTTCAGTTTGCACCCGCAATTGCTTCGCGCCAGTATGATTGGACTAGAAAGCAGGTGTTCTCTTTATCAGTGGGTGAAATGGGAACTGTGATCAGCCTTGGCGCAAGGGAGTCTTGTGAATTCTTCCATGATCCTATGAAGGGCAAAAGTGATGAAGGTAAAGTTAGAAAAGTTTTGAAGGTGGATCCTCTTCCGGATGGTTCTGGTCACATGTTTAACCTC---------------------AGTGTTCAAAACAGGATTGTGAATGTCGATGAAAACATCTACATCCCTGTTTCAAGAGCAGAGTTAACAGTTTTGAGCTCAATTTTCAATTTTATTATGCCATACCTTCTTGGTTGGCACACCTTTGCGAACTCAATA---AAGCCAGAGGATTCGAGA---GGAGCGAATAATGCA---AACCCTACATAT---GGA---------GGAGACTATGAATGGAATAGA
>Vigna_radiata_var._radiata_XM_014651952
ATG---TCC---------AACTTGCAGTTTCAACTGCACTCTCAGCCA------TCAACCTTG---TCATCTTTGTCTTCATTATCGTCT---------------------------------------TCTTCTCTTAAGTTATTA------------------------GCAAAC------------CACTCTTTC------------------------------------------------TCCCCAAAG------------------TCTCTTCCTCAT---------------------------------------------------------AACCCTCCTAAACCCTTC---TCCCTC---AGATGTCGCCAC---TCT---GACCTCTTCGACCAGAAC---------ACCTTAGCTTCCTCACAACGA------CCCACA---------------------AGACCCACTGCT---------------------TCAGTTGGAGCTTTGCCGCCTAGGGTTTATGTTGGTTACTCCATTTACAAAGGGAAGGCTGCGCTTACTTTGACTCCTAGGCCACCGGAATTCGTGCCGCTCGATTCAGGGGCATATAAAATATCCAAGGAAGGTTATGTGCTGCTTCAGTTTGCACCTGCGGTTGGTACGCGCCAATATGATTGGAATAGGAAGCAGGTGTTTTCCTTATCGGTGGGTGAAATGGGAAGTGTAATAAGCCTTGGTACAAGGGAGTCCTGTGAATTTTTTCATGATCCTTTTAAGGGCAAAAGCGATGAAGGTAAAGTCAGAAAAATTTTGAAGTTGGAGCCTCTTCCAGATGGTTCTGGGCACTTCTTTAACCTA---------------------AGTGTTCAAAACAAGCTTGTAAACGTGGATGAAAACATCTATATCCCTATTACAAAAGCAGAGTTAGCAGTTTTGAGCTCAACTTTCAATTTTATCATGCCATACCTTCTTGGTTGGCATACCTTTGCAAACTCCATA---AAGCCAGAGGACACTAGT---GGAGTGAATAATGCC---AACCCAAGATAT---GGA---------GGTGACTATGAATGGAACAGA
>Vigna_angularis_XM_017569082
ATG---TCC---------AACTTGCAGTTTCAACTGCACTCTCAACCA------TCAATCTTG---TCATCTTTGTCTTCATTATCGTCT---------------------------------------TCTTCTCTTAAGCTATTA------------------------GCAAAC------------CACTCTTTC------------------------------------------------TCCTCAAAT------------------TCTCTTCCTTTT---------------------------------------------------------AACCCTCCTAAACCCTTT---TCCCTC---AGATGTCGCCAC---TCT---GACCTCTTCGACCAGAAC---------ACCTTAGCCTCCTCACAACGA------CCCACA---------------------AGACCCACTGCT---------------------TCAGTTGGAGCTTTGCCGCCTAGGGTTTATGTTGGTTACTCCATTTACAAAGGGAAGGCTGCGCTTACTTTGACTCCTAGGCCACCGGAATTCGTGCCGCTCGATTCAGGGGCATATAAAATATCCAAGGAAGGTTATGTGCTGCTTCAGTTTGCACCTGCGGTTGGTACGCGCCAATATGATTGGAATAGGAAGCAGGTGTTTTCCTTATCAGTGGGTGAAATGGGAAGTGTAATAAGCCTTGGTACAAGGGAGTCCTGTGAATTTTTTCATGATCCTTTTAAGGGCAAAAGTGATGAAGGTAAAGTGAGAAAAATTTTGAAGTTGGAGCCTCTTCCAGATGGTTCTGGGCACTTCTTTAACCTA---------------------AGTGTTCAAAACAAGCTTGTAAACGTGGATGAAAACATCTATATCCCTATTACAAAAGCAGAGTTAGCAGTTTTGAGCTCAACTTTCAATTTTATCATGCCATACCTTCTTGGTTGGCATACCTTTGCAAACTCGATA---AAGCCAGAGGACACTAGT---GGAGTGAATAATGCC---AACCCAAGATAT---GGA---------GGTGATTATGAATGGAACAGA
>Mucuna_pruriens
ATG---TCG---------AACTTGCAGTTACAGCTTCACTCACCACCA------TCACTCTTA---TCGTCTTCA---TCGCTATCTTCTTCTTCATCATCTTCT------------------------TCTTACCTTAAGCTATTC------------------------CCAAAC------------CAATCTTTC------------------------------------------------TCTTCAAAG------------------TCCCTTCCTTTC---------------------------------------------------------AGGAATCCTAAACCCTTC---ACTCTC---AGATGCCGTCAC---TCT---GACCTCTTCGACCAGAAT---------GCCTTAGCCTCCACACAGCGA------CCCACA---------------------AGACCCACTGCT---------------------TCAGTTGGAGCTTTGCCACCTAGGGTTTATGTTGGTTACTCCATTTACAAAGGGAAGGCTGCGCTTACTTTGACTCCTAGGCCCCCGGAATTCGCGCCGCTCGATTCAGGGGCATACAAAGTATCTAAGGAAGGTTATGTGCTGCTTCAGTTTGCACCTGCGGTTGGTATGCGCCAATATGATTGGAATAGGAAGCAGGTGTTTTCTTTATCGGTGGGTGAAATGGGAAGTGTGATTAGCCTTGGTGCAAGGGAGTCTTGTGAATTTTTTCATGATCCATTGAAGGGTAAAAGTGATGAAGGTAAAGTCAGGAAAGTCTTGAAGTTGGAGCCTCTACCAGATGGTTCTGGACACTTCTTTAACCTC---------------------AGTGTTCAAAACAAGCTTGTGAACGTGGATGAAAACATCTTTATCCCCATCACAAAAGCAGAGTTAGCAGTTTTGAGCTCAACTTTCAATTTTATCATGCCATACCTTCTAGGTTGGCATACCTTTGCAAACTCTATA---AAGCCAGATGATTATAGT---GGAACGAATAATGCC---AACCCAAGATAT---GGA---------GGAGACTATGAATGGAACAGA
>Cajanus_cajan_XM_020380279
ATG---TCG---------AACTTGCAGTTACAGCTTCACTCACCACCACCA---TCACTCTTA---TCATCATCTTCATCTCTATCTTCT---------TCTTCT------------------------TCTTACCTTAAGCCTTTC------------------------CCAAAC------------CACACTTTC------------------------------------------------TCTTCAAAG------------------TTCCTTCCTTTCAAC------------------------------------------------------AACACTCCTAAACCCTTC---TCCCTC---AGATGCCGCCAC---TCT---AACCTCTTCGACCAAAAC---------ACCTTAGCCTCCACACAACGT------TCTGCA---------------------AGACCCTCCGCT---------------------TCAGTTGGGGATTTGCCGCCTAGGGTTTATGTTGGTTACTCCATTTACAAAGGGAAGGCTGCGCTCACACTGACTCCTAGGCCCCCAGAATTCACACAGCTCGATTCAGGGGCATTCAAAATATCTAAGGAAGGTTATGTGCTGCTTCAGTTTGCACCTGCGGTTGGTGTGCGCCAATATGATTGGAATAGAAAGCAGGTGTTTTCCTTATCAGTGGGTGAAATGGGAAGTTTGATTAGCCTTGGTCCAAGGGAGTCTTGTGAATTTTTTCATGATCCTTTGAAGGGTAAAAGTGACGAAGGTAAAGTTAGAAAAGTTTTGAAGTTGGAGCCTCTACCAGATGGTTCTGGACACTTCTTTAACCTC---------------------AGTGTTCAAAACAAGCTTGTGAACGTGGATGAGAACATCTTTATTCCTGTTACAAAAGCAGAGTTAGCAGTTTTGAACTCAACTTTCAATTATATCATGCCATACCTTCTGGGTTGGCATACCTTTGCAAACTCCATA---AAGCCAGATGATTATAGT---GAAACGAATAATGCC---AACCCAAGATAT---GGA---------GGAGACTATGAATGGAACAGA
>Glycine_max_XM_014779345
ATG---TCG---------AATTTGCAGTTACAGCTTCACTCTCCTCCACCATCATCCCTCTTA---TCATCTTCATCATCACCATCATCA---CTATACTCTTCT------------------------TCTTCTCTTAAGCTATTC------------------------CCAAAC------------CACCCTTTT------------------------------------------------TCCACAAAG------------------TCCCTTCCTTTC---------------------------------------------------------AACAATCATAAACATTTC---TCCCTA---AGATGCCGCCAC---ACT---GACCTCTTCGACCAGAAC---------ACCATAGCCTCCACACCACGA------CCAACG---------------------AGACCCTCTGCT---------------------TCAGTTGGAGCTTTGCCGCCTAGGGTTTATGTTGGTTACTCCATTTACAAAGGGAAGGCTGCGCTTACATTGACTCCTAGGCCCCCGGAATTCATGCCGCTCGATTCAGGAGCATACAAAATATCCAAGGAAGGTTATGTGCTGCTTCAGTTTGCACCGGCGGTTGGTACGCGCCAATATGATTGGAATAGGAAGCAGGTGTTTTCCTTATCAGTGAGTGAAATGGGAAGTGTGATTAGCCTTGGTGCAAGGGACTCTTATGAACTTTTTCATGATCCTTTTAAGGGCAAAAGTGATGAAGGTAAAGTCAGAAAAATTTTGAAGGTGGAGCCTCTTCCAGATGGTTCTGGACACTTCTTTAACCTA---------------------AGTGTTCAAAACAACCTTGTGAATGTGGATGAAAGCATCTATATCCCTGTTACAAAAGCAGAGTTGGCAGTTTTGACCTCAACTTTCAATTTTATCATGCCATACCTTCTGGGTTGGCACACCTTTGCAAACTCCATA---AAGCCAGAAGAT---AAT---GGAGTGAATAATGCC---AACCCAAGATAT---GGA---------GGAGACTATGAATGGAACAGA
>Lupinus_angustifolius_XM_019599127
ATG---TTG---------------CAGCCACATTCT------------------------TGT---TCTGCT---------------------------ACAACA------------------------CAATCTTCCATTACCATC------------------------CCAAAC------------CACACTTTC------------------------------------------------ACTCCAAAG------------------TTCATTCCTTTAAGT---------CGTGTTTCTTCTATGCCCACTTTCTCC------------------GTTACCCTCCAACCACTC---TCTATC---AGATGCCGCCAC---TCT---CACCTCGATGAACCTAAA---------TCATTTCCCTCTTCT------------CCACAA---GCT---------------------------CAACCAGCT------------TCAGTTGGAGCTTTACCACCTAGGGTTTTTGTGGGGCACTCAATTTACAAAGGGAAGGCTGCACTCACTGTCTCTCCTAAATCTCCGGAATTTCAATCATTGGAATCCGGGGCATTCAAAGTATCTAAGGAAGGTTCTGTGCTACTTCAGTTTGCTCCTGCAGTTGGTTCGCGCCAATATGATTGGAACCGAAAACAGGTGTTCTCGCTATCAGTGACTGAATTGGGAACTCTAATCAGCCTTGGTGCAAGGGAGTCTTTTGAATTTTTTCATGATCCTAATCAGGGGAGAAGTGATGAAGGTAAAGTTCGAAAAGTTTTGAAGGTGGAGCCACTCATGGATGGTTCTGGTCACTTATTTAACCTC---------------------AATGTTCAAAACAAGCTTGATAACATCGACGAAAACATCTTCATTCCTATTACAAAGGCAGAGTTGGCGGTTCTCAGCTCACTTTTCAACTTTATCATGCCATACCTTCTAGGTTGGCATACCTTTGGAAACTCCATA---AAGCCAGATAATTCCAGC---AAAGTGAATAGTGAC---AATCCAAGATAT---GGA---------GGAGACTATGAATGGAACAGA
>Daucus_carota_subsp._sativus_XM_017376908
ATG---TTA---------------AACCACACCTTA------------------------------TCTCAGCCATCATCT---ACTTCAGGGTTTAGCAGCATC------------------------TTAAACCCTAACCATCTCCAC---------------------------------------ACTAAACTATCATCTCAC------------------CTCCACTAC---------------------------------------TCTTTCTCCTTA------------------AACCCTAAAAAATCCAAAACC------------------CCATTTCCCAATAAGCTC---TCTGTCAATAGATCCCCACAC---TTT---GAGCACTTTCACCATCAAAAC---AACAATTTCACT------------------GCTACT---AAA------TCATCT---TTATCTCCACCA---------------------GCTACTGGGTCAGCATCACCAAGGTTCTTTGTCGGGCATTCGATATACAAAGGGAAGGCTGCTCTTACTGTCGAGCCTCGGGCTCCCGAATTCGCTCCTCTAGATTCAGGTTCATATAAGTTGTCGAGAGAGGGGTGTGTGTTGCTTCAGTTTGCTCCGGCAGCTAGTGTTCGTCAATATGATTGGAGTAGAAAGCAGGTGTTCTTATTATCGATTACTGAAATTGGAACTCTTATGAGCCTTGGTGCTAAAGATTCATGTGAATTTTTCCATGACCCCTTTAAAGGAAAAAGCGATGAAGGCAAGGTCAGGAAGGTGCTGAAAGTAGAGCCCCTTCCAGATGGCTCTGGACACTTCTTTAATCTC---------------------AGTGTTCAGAACAAGCTTGCAAACATGGATGAGAGCATTTATATTCCAGTTACCAGGGCCGAGCTGACTGTTCTTGTATCAGCATTCAATTTTCTCGTCCCGTACCTTCTTGGTTGGCACGCCTATGCGGATTCCATT---AAACCTGATGACTTAACT---CGGGGGAACAATGCT---AATCCTAGAGCT---GGA---------GCTGACTTTGAATGGAGCAGA
>Spinacia_oleracea_XM_021988930
ATG---GTG------------------CAACAACTC------------------------CTA---TCTTCTCCTTCAAAC---TTCACC---ATT---GGAACCCAACTC------------------CAAGGACCAACT---------------------------------------------------TCTCTCTCTTCCCATAGTTCC------------------------------ATTAGCACTAAA------------------GCTAGCCATTTT------------------------AAGCTAAGCAAAAACTGGGTATCCCATGTTTCTTCTTCAAAGCTCTCGCTT---TCTGTA---AAATGTCGACAATCTTCA---GAATACTTTGACAAATCCCCT---CCTAGATTCTCT------------------------------------CCCTCT---TACTCTGCAAACCCCCCAACT------------CCTGCTCCAGGTGGTGCACCTAGGGTTTTTGTGGGTCATTCCATATACAAAGGGAAAGCTGCTCTTACCGTGGAGCCAAAAGCGCCGGAGTTTTTGCCATTGGATTCAGGTGCATTTAAAGTTTCAAGGGAAGGTTATGTACTGCTTCAATTTGCTCCCGCCGCTGGTGTTCGTCAATATGATTGGAGCAGAAAGCAGGTGTTTTCTCTTTCGGTGACTGAAATTGGAAGTCTGGTGAGCCTTGGTGCAAGAGATTCATGTGAATTTTTTCATGATCCAAACAAAGGAAAAAGTGATGAAGGCAAAGTAAGGAAGGTGTTAAAAGTAGAACCGCTTCCAGATGGCACTGGTTACTTCTTCAATCTA---------------------AGTGTTCAAAACAAGCTTCTAAACTTGGATGAGAACGTCTATATACCCATCTCTAAGGCAGAGTTTGCAGTTATTGTATCGGCATTCAACTTTGTCTTGCCATACCTTTTAGGTTGGCATGTCTTTGCTGATTCCATA---AAACCCGAAAACAGCAAC---CGTGCCAACAACTCA---AACACAAAA------ACA---------GTGGACTATGAGTGGAATAGA
>Beta_vulgaris_subsp._vulgaris_XM_010684944
ATG---GTG------------------CAGCAACTC------------------------CTA---TCTTCTCCTTCCAAC---TTCTCC---ATC---AAAACCCAACTCCCAAGC------------CATGGACCAACTTCTCTC------------------------CCCTAC------------CATTCTCTCTCCTCCCGTAATTCC------------------------------TTCATCACTAGT------------------ACTAACCATTTT------------------------AAGCTTACCAAAAACTGGGTATCTCATATATCTTCTTCCAAGCTCTTGTTT---TCTGTA---AAATGTCGCCAATCCTCA---GAATATTTTGAACAATCTACT---CCTAGATTTTCT------------------------------------CCTTCT---TACTCACCAAATCCTCCAACT------------TCTTCTCCAGGTGGTATGCCTAGGGTTTTTGTTGGCCATTCCATATATAAAGGGAAAGCTGCTCTTACTGTGGAACCGAAAGCTCCGGAGTTTGTGCCGTTAGATTCAGGTGCATTTAAAATTTCAAGGGAAGGTTACATTTTGCTTCAGTTTGCTCCCGCTGCTGGTGTTCGTCAATATGATTGGAGCAGAAAGCAGGTGTTTTCTCTTTCAGTGTCTGAAATTGGAAGTCTGGTGAGCCTTGGTGCTAAAGATTCATGTGAATTTTTTCATGATCCAAACAAAGGGAAAAGCGATGAAGGAAAAGTAAGGAAGGTATTGAAAGTAGAACCCCTTCCAGATGGCTCTGGCTACTTCTTTAACCTA---------------------AGTGTTCAAAACAAGCTTCTGAACTTGGACGAGAACGTCTATATACCCATCTCTAAAGCAGAGTTTGCAGTTCTTCTGTCAGCATTCAACTTCATTTTGCCATACCTTATAGGTTGGTATGCCTTTGCTGATTCCATA---AAACCAGAGGACAGTAAT---CGTGCCAACAGCTCG---AACACAAGA------ACG---------GTAGATCATGAATGGAGTAGA
>Chenopodium_quinoa_XM_021890501
ATG---GTG------------------CAGCAACTC------------------------CTATCTTCTTCTTCTTCAAAC---TTCTCC---ATT---GGAGCTCAGTTTCAAAAC------------CATGGACCAACTTCTCTC------------------------CCTTAC------------CTTTCTCTCTCCTCTCATAACTCC------------------------------ATTATCACTAAT------------------ACTGCCCAATTC------------------------AAGCTTCCCAGAAATTGGGTATCCCATGTTTCCTCATCAAAGCTCTCACTT---TCTGTA---AAATGTCGTCAGTCTTCA---GAATACTTTGATAAGTCTCCT---CCTAGATTTTCT------------------------------------CCCTCT---TACTCACCAAATCCTTCAACC------------ACTTCTTCAGGTTTTCCACCTAAGGTTTTTGTGGGGCATTCCATATATAAAGGGAAAGCTGCGCTTACCGTGGAGCCGAAAGCTCCAGAGTTTGTGCCGTTGGATTCAGGCGCATTTAAAGTTTCGAGGGAGGGTTACGTGCTGCTTCAATTTGCTCCTGCTGCTGGTGTTCGTCAGTATGATTGGAGCAGAAAGCAGGTATTCTCTCTTTCAGTGACTGAAATTGGAAGTCTAGTGAGCCTTGGTGCAAAGGAGTCTTGTGAATTTTTTCATGACCCAAACAAAGGAAAAAGTGATGAAGGCAAAGTAAGGAAAGTATTAAAAGTAGAGCCCCTTCCAGATGGCTCTGGCTACTTTTTTAATCTA---------------------AGTGTTCAAAACAAGCTTTTGAACTTGGACGAGAATGTGTATATACCCATCTCTAAAGCAGAGTTTGCAGTTCTTGTAACGGCATTCAATTTTGTCTTGCCATACCTTTTAGGTTGGAATGTCTTTGCCGATAACATA---AAACCAGACGACAGCAAC---CGCATCAACAGCTCA---AACACAAGA------ACG---------GGGGATTATGAATGGAATAGA
>Gastrodia_elata_GETC018859_sinn_ORF
ATG---TCG---------------CATTTATCGTGTCGCACT------------GTTCTGCTC---TGCTCCTAT------------------------------------------------------------------------------------------------CCATCA------------TCTTCCAAATCTTCGATCTCCTCTCTTCCAAATCCTCTTCGAACC---CACATTCTGTTTCCCCAA------------------ACGCCAACCNNC------------------------------------------TCATCG------GACAAAAAAAAGACGAAGATC---CATGTG---AGCTGCCGCCGC---TCG---GACTACATCGATCAGCAG---------AAGGTCGGCACTCGCGTT---------CCAGAT---GAA------CGCTTC---TTCACGGCTCAGTCTCCC---------------------GGCACTCAGCTTACTAGGGTTTACGTTGGCTACTCCATTTACAAAGGGAAGGCTGCTCTCAAATTTGAGCCTAAGCCACCAGAATTCGTCCTTTTAGATTCTGGGGCTTTCAAAGTTTCAAAGGATGGCTTCGTTTCTCTCCAATTTTCTCCTGCGGTTGGTACAAGGCAGTATGATTGGAACCGGAAACAGGTTTTCTCTTTATCTACTTGTGAGATTGGAGCACTGATGGCTCTTGGCGCTAAGGATGCTTGTGAGTTCTTTCATGATCCTTTTATAGGAAAAAGCGAAGAAGGCCAAATAAGGAAGGTTTTAAAAGTGGAACCTCTTCCGGATGGCACTGGTCATTTCTTTAATCTA---------------------CATGTTCAGAACCAAGCCTTGAATGTCAATGAGAGCTTCTACGTTCCTATTGTGAAAGCCGAGCTGGCCATTATACAATCACTTTTCAATTTTATTGTGCCGTACCTTCTGGGCTGGCATGCCCTCGCTGAAGGCATC---AAGCCGGAGGATTCAAAC---CGATCAGGCTCGACA------------TCT---GGC---------CCGGAATTGGAGTGGAGCAGA
>Papaver_somniferum_XM_026567131
ATG---------------------------GAATAT------------------------GTA---CCAACTTCT------------AGT---TTA---ACTTTG------------------------CAACACCCTAAAATTACTTCA---------------------CTCAAA------------AACAACTTTAATTCT---------------------------------TCCTCTATAAACCCTTCATCATCATCATCATCATCATCTTATAGTTTGACT---------AGAATCTGTGTAAAACCCTCTCAATCC------------------AATAACAAAAACAAATTT---ACCATC---AAATGTAGAAAT---TCA---GAGTATTTTCAGAAACAA---------CAACAGAGATACACAAAA---------CCTTCT---GAA------GAAACA---TTTAGTTCACAAGCTTTA------------------------GGAGCTGCAACAAGGGTTTTTGTTGGTCATTCTATCTATAAAGGGAAAGCAGCTCTTACTGTGGAACCCATATCACCAGAATTTCTTCCTTTAGAGTCAGGTGCTTATAAGCTATCAAAAGAAGGGTTTGTTCTACTTCAGTTTGCTCCTAGTGTTGGGGTCAGGCAATATGATTGGAATAGGAAGCAGGTATTCTCTCTGTCAGTGACTGAGATTGCAGCTTTGATGAACCTTGGTTTAAAGGATTCATGTGAATTCTTCCATGATCCATTTAAGGGGAAAAGTGAGGAAGGCAAGGTCAGAAAGGTTTTGAAAGTGGAGCCCCTTCCCGATGGATCTGGACATTTCTTTAATCTA---------------------AATGTTCAAAACAAGCTCTTGAATGTGGATGAAAACATTTACATTCCTGTTACCAAGGCAGAACTAACTGTTCTAAATTCAGCCTTCAGTTATATCTTGCCATACCTTCTAGGTTGGCACACTTTCGTGAACTCCGTG---AAGCCTAGTGATACCAGC---CGTGTCAACAACAACACCAACATGCGTTCT---GGAGCTGAGACAGCTGATTTGGAGTGGAGCAAG
>Tarenaya_hassleriana_XM_010553210
ATG---TCG------------CTGCAACTGCAAGCC------------------------CTA---GCTTTTCCT------------CTT---CTG---CGCACCAAGACC------------------ATAAACCCTAACGCCAAC------------------------------------------CACTCC------------------------------------------GCATTCCTTTCGCCGAGC------------------TCGGTTGGTTTGGAATGCCATGGCGTCTGCCTGGGAGATAATAGGAAGAAG------------------ATGAAGAAGAAGAAGCAA---GCCGTG---AAATGCCGCCAA---TCG---GATTATGTCGACCGACCC---------AGGTTTAGCGAT---------------------------------TACAGT---ACTTCCGCTGAA---------------------ACCTCAGGAGCATCGCCCTTTCGGGTTTTTGTCGGGCATACGATATATAAAGGGAAAGCTGCTCTTACAGTTCAACCAAGATCACCGGAGTTTGTCTGTTTAGATTCGGGAGCATTCAAGTTATCCAAGGAAGGGTTTGTGCTCTTAGAATTTGCTCCTGCTGCCGGTGTTCGACAGTATGATTGGAGCAGAAAACAGGTCTTCTCCCTGTCAGTAGCAGAAATTGGAAATCTCGTTAGTCTTGGTCCAAAAGACTCGTGTGAATTTTTCCATGATCCTAACAAGGGAAGAAGTGATGAAGGAAAAGTGCGAAAGGTGTTGAAGATTGAACCGCTTGCTGATGGCTCTGGCCACTTCTTTAACCTC---------------------AGTGTTCAAAACAAGTTGCTGAATGTGGACGAGAGCATTTACATTCCTGTTACCAGAGCAGAGCTCGCCGTTCTGGTCTCAGCCTTCAACTTCATCTTGCCCTACCTGATGGGTTGGCATGCCTTTGCGAGCTCCACC---AAGCTAGAGGACGCCAAC---CACACGAACAATGCC---TCGCCCAGTTATGGTGGT---------GGAGACTATGAATGGAACAGG
>Amborella_trichopoda_XM_006842663
ATG---CCC---------------CAGGCGTCGTTGCGG---------------------CTC---TCAGCTTCC------------------------------------------------------CTAAGCCCCACCCCTGTTTCCTCTCATCAAAAGCTTCCT---CCGCTG------------CCATGCCTCACCACCCCCTTGAGC------------TTGAGGTTG---AGCTTGAGGTTGAGCTCG------------------AGATTGGGCTTC------------------------ACAAGAAGAAGAGGT------------------TTTCTTTCAAAGGATTTT---ACCCTG---AAATGCCGTCGC---CCT---GAGTACTTTGAACCACAG---------AAATTCACTCCA---------------CCTGCT---GAT------AACTCC---TTCAATGGACAGTCG------------------------TCTGGGTTGTCAGGAAGGGTGTATGTTGGTCACTCTATCTTCAAAGGAAAAGCAGCACTAACAATAGAGCCAAAAGCCCCTGAATTTACTGCTTTAGAATCAGGAGCATGCAAGGTTGTAAAGGATGGTTCGATCCTTCTTCAGTTTGCTCCCGCAGTTGGTACTCGACAATATGATTGGAACAGGAAGCAAGTCTTTTCCTTATCAGTTGCTGAAATTGGGGCTTTGATGAGCCTTGGCATGAAGGATACGTGTGAATTTTACCATGACCCTTTTAAAGGGAGAAGTGAAGAGGGAAAGATTAGAAAGGTTTTGAAGGTTGAGCCCCTTCCAGATGGCTCTGGCTACTTTTTTAATTTG---------------------AGTGTTTCAAATCGGCCCCTGAACATTGATGATAGCATCTATATTCCTGTAACTAAGGCAGAATTCGCAGTTATTGTCTCAGCATTCAATTTCATCTTGCCATACCTTTTGGGTTGGCATGCTTTTGCCGAGTCAATC---AGGCCAGTAGATACGTCT---CAGCTGACCAATGCA---AACCAGCGGCGT---GGT---------GCAGAACTCGAATGGGGTCGA
>Brachypodium_distachyon_XM_003557150
ATG---CCGCCG------CCGCTCTCCCTCTCG---------------------------CTC---CCCTCCCCG------------CCG---CCG---CCCCTG------------------------CTCCAGCCCCACTCCCTCCTC---------------------CCGCAC------------CAAGCCAAGGCATTCCAC------------------------------------------------------------------TCCCTAACCCTA------------------------GCCCCGGCCCGGATGCCGTCGGTG------CCCGCTTCCTTCGCCTGCTCC---GTCGTC---CCCGCGCGCCAC---TCC---GACTACTTCGACCCCCGC---------GCCCGCGCCCCGCCCCCGCCT------CCGCGC------------GACGAG---TACGGCGAGCCGCCCCCGCCCCCGCTGGCCCCGGGGCAGGGAGGGCAGAGCGGGCGGGTCTACGCCAGCTACAGCATCTACAAGGGCAAGGCGGCGCTGTCCTTCGACCCCAGGCCGCCGCAGTTCGTGCCGCTCGATTCTGGGGCGTACAAGGTGGCCAAGGAGGGGTTCGTGCTGCTCCAGTTCGCGCCCGCGGTGGCCGCCCGGCAGTATGACTGGACTCGCAAGCAGGTGTTCTCGTTATCTGTGTGGGAGATGGGAACCTTGCTTACTCTTGGTCCAACAGATTCGTGTGAGTTCTTTCATGACCCTTTCAAGGGAAGGAGCGATGAAGGTAAAGTGCGCAAGGTTCTAAAGGTTGAGCCAACACCAGATGGCAACGGTCGCTTTTTCAATCTC---------------------AGTGTTCAAAACCGTCTTCTGAACATTGATGAGAGCGTTTACATCCCCATAACGAAAGGAGAATATGCGGTCATCGTGTCGACTTTTAATTACATCATACCACACATCATGGGGTGGAGCACATTTACAAACTCTATC---AAGCTTGAGGATTCACAG---CCATACAGT---------AGGCCGCAGTCC---TCG---------CCTGAACTTGAGTGGCGAAGG
>Aegilops_tauschii_subsp._tauschii_XM_020331194
ATG---CCGCCG------CCGCTCTCCGTCTCG---------------------------CTC---CCCTCGCCG---------------------------------------------------------CAGCCCCTCTCCCTCCTC---------------------CCGCGC------------CACGCCAGGGCCGCCCAC------------------------------------------------------------------TCCCACCCCCTC------------------------GCCTTGGCCCAGCCCCTCTCCACCAGGGCGCCGCCCTCCTCCGCCTGCTCC---GTCGTG---CCCGCGCGCCAC---TCC---GACTACTTCGACCCCCGG---------GCC---------CCGCCGTCG------CAGCGC------------GACGCG---TACGGGCAGCCGCCGCTGGAGAGGGAGCCGCCGGTGCCGGGCGGCCAGGCCGGGAGGGTGTTCGCCAGCTACAGCATCTACAAGGGCAAGGCCGCGCTGGCCTTCGACCCCAGGCCGCCGCAGTTCGTGCCGCTCGAATCAGGGGCGTACAAGGTGGCCAAGGAGGGGTTCGTGCTGCTCCAGTTCGCCCCCGCCGTGGGGCCACGGCAGTATGATTGGACTCGCAAGCAGGTGTTCTCATTATCTGTCTGGGAGATGGGAACCTTGCTTACTCTTGGTCTAACAGATTCGTGCGAGTTCTTTCATGACCCTTTCAAGGGGAGGAGCGATGAAGGTAAAGTGCGCAAGGTTCTAAAGGTTGAGCCAACACCAGATGGCAACGGTCGCTTTTTCAACCTC---------------------AGTGTTCAAAACCGTCTTTTGAACGTTGATGAGAACATTTACATCCCTATAACCAAAGGAGAATATGCGGTCATTGTATCGACTTTCAATTACATCATACCGCACATCATGGGCTGGAGCACGTTTACAAATTCTATC---AAGCCCGAGGAGTCGCAG---CCATACAAT---------AGGCCGCAGTCC---TCT---------CCCGAATTGGAGTGGCGAAGG
>Setaria_viridis_XM_034736473
ATG---CCGCCGCCGGCGCCGCTCTTCCTCTCG---------------------------CTC---CCCTCGCCT------------------------------------------------------------CCCCCGCCGCTCCTG---------------------CCCGTCCACCAC------CACCCCAAGGCCCCGCAA------------------------------------------------------------------GCCCTTTCCCTA------------------------GCCCCGCCGCTCGCCTCCTCCAGGAAG---GCCGCCCTCCCCGCGTGCCCC---GTCGCC---TCCTCGCGCCAC---TCG---GACTACTTCGACCCGCGG---------GCCCCGCCGCCGCCTCCGCCG------CCGCGC---GGGGAC---GGCGGG---TACGGGCGCCCGCCC---------------------AACGGCGCGCACGAGGGGAGGGTGTTCACCAGCTACAGCATCTACAAGGGCAAGGCCGCGCTGTCCTTCGACCCCAGGCCGCCGCAGTTCGTGCCGCTCGATTCTGGAGCGTACAAGGTAGCCAAGGAGGGGTTCGTGCTGCTGCAGTTCGCGCCAGCCGTGGCCACGCGCCAGTATGACTGGACGCGCAAGCAGGTGTTCTCATTATCTGTGTGGGAGATAGGAACTCTGCTTACACTTGGTCCGACGGATTCATGCGAGTTCTTTCATGACCCTTTCAAGGGGCGGAGTGAAGAAGGTAAGGTGCGTAAGGTTCTTAAGGTTGAGCCAACACCAGATGGCAATGGTCGCTTTTTCAACCTC---------------------AGTGTCCAGAATCGTCTTCTCAACGTCGATGAGAGCATTTACATCCCTATAACTAAGGGAGAGTTTGCTGTCATTGTATCAACTTTCAATTACATCATACCACACCTGATGGGCTGGAGCACATTTACAAGTTCTATC---AAACCCGAGGATTCACGG---TCGTACAAC---------AGGCCACAGTCC---ACG---------CCTGAGTATGAGTGGCGAAGG
>Setaria_italica_XM_004964480
ATG---CCGCCGCCGGCGCCGCTCTTCCTCTCG---------------------------CTC---CCCTCGCCT------------------------------------------------------------CCCCCGCCGCTCCTG---------------------CCCGTCCACCAC------CACCCCAAGGCCCCGCAA------------------------------------------------------------------GCCCTTTCCCTA------------------------GCCCCGCCGCTCGCCTCCTCCAGGAAG---GCCGCCCTCCCCGCGTGCCCC---GTCGCC---TCCTCGCGCCAC---TCG---GACTACTTCGACCCGCGG---------GCCCCGCCGCCGCCTCCGCCG------CCGCGC---GGGGAC---GGCGGG---TACGGGCGCCCGCCC---------------------AACGGCGCGCACGAGGGGAGGGTGTTCACCAGCTACAGCATCTACAAGGGCAAGGCCGCGCTGTCCTTCGACCCCAGGCCGCCGCAGTTCGTGCCGCTCGATTCTGGAGCGTACAAGGTAGCCAAGGAGGGGTTCGTGCTGCTGCAGTTCGCGCCAGCCGTGGCCACGCGCCAGTATGACTGGACGCGCAAGCAGGTGTTCTCATTATCTGTGTGGGAGATAGGAACTCTGCTTACACTTGGTCCGACGGATTCATGCGAGTTCTTTCATGACCCTTTCAAGGGGCGGAGTGAAGAAGGTAAGGTGCGTAAGGTTCTTAAGGTTGAGCCAACACCAGATGGCAATGGTCGCTTTTTCAACCTT---------------------AGTGTCCAGAATCGTCTTCTCAACGTCGATGAGAGCATTTACATCCCTATAACCAAGGGAGAGTTTGCTGTCATTGTATCAACTTTCAATTACATCATACCACACCTGATGGGCTGGAGCACATTTACAAGTTCTATC---AAACCCGAGGATTCACGG---TCGTACAAC---------AGGCCACAGTCC---ACG---------CCTGAGTATGAGTGGCGAAGG
>Panicum_hallii_XM_025954601
ATG---CCGCCGCCGGCGCCGCTTTTCCTCTCG---------------------------CTC---CCCTCGCCG------------------------------------------------------------CCGCCCCCGCTGCTG---------------------CCGGTA---CAC------CACCCCAGGGCCCTGCAGACCGTG------------------------------------------------------------GCCCTCTCCCTA------------------------GCCCCGCCTCTCGCCTCCTCCAGGAAG---CCCGCCCTCCCCGCGTGCCCC---GTCGCC---TCCCCGCGCCAC---TCC---GACTACTTCGACCCGCGG---------GCC---------CCGCCGCCG------CCGCGC---GGGGAC---GGCGGT---TACGGGCGCCCGCCC---------------------AACGGCGCGCACGAGGGGAGGGTGTTCACCAGCTACAGCATCTACAAGGGCAAGGCCGCGCTGTCCTTCGACCCCAGGCCGCCGCAGTTCGTGCCGCTCGATTCTGGGGCGTACAAGGTGGCCAAGGAGGGGTTTGTGCTGCTGCAGTTCGCGCCCGCCGTGGCCACGCGCCAGTATGACTGGACGCGCAAGCAGGTGTTCTCATTATCTGTGTGGGAGATAGGAACCCTGCTTACTCTTGGTCCAACGGATTCATGCGAGTTCTTTCATGACCCTTTCAAGGGGAGGAGTGAAGAAGGTAAAGTGCGTAAGGTTCTTAAGGTTGAGCCAACACCAGATGGCAATGGTCGCTTTTTCAACCTC---------------------AGTGTCCAGAATCGTCTTCTCAACGTCGATGAGAGCATTTACATCCCTATAACCAAGGGAGAGTTTGCTGTCATTGTATCAACTTTCAACTACATCATACCACACCTAATGGGCTGGAGCACATTTACAAGTTCTATC---AAACCTGAGGAATCACGG---CCATACAGC---------AGGCCACAGTCG---GCG---------CCTGAGTATGAGTGGCGAAGG
>Zea_mays_NM_001130117
ATG---CCACCGCCGGCGCCGCTCTTCCTCTCG---------------------------CTC---GCCTCCACG---------------------------------------------------------CCACCGCCTGCGCTTATG---------------------CCCGTA---CAC------CACCCCAGGGCCCCGCAA------------------------------------------------------------------TCCCTAACCCTA------------------------GTCCCTCCGGTTGCCTCCTCCAGAAAGGCCGCCGCCGTTCCCGCGTGCCCC---GTCGCC---TCCCCGCGTCAC---TCC---GACTACTTCGATCCGCGG---------GCT---------CCGCCGCCG------CCGCGC---GGGGAC---GGAGGG---TACGGGCGCCCTCCC---------------------AACGGCGCGCAGGACGGGAGGGTCTTCACGAGCTACAGCATCTACAAGGGCAAGGCCGCGCTGTCATTCGATCCTAGGCCGCCGCTCTTCGTGCCGCTCGATTCTGGGGCGTACAAGGTGGCCAAGGAGGGCTTCGTGCTGCTGCAGTTCGCGCCCGCCGTGGCCACACGACAGTACGACTGGACGCGCAAGCAGGTGTTCTCGTTATCTGTGTGGGAGATAGGAACCCTGCTTACTCTTGGTCCAACAGATTCATGCGAGTTCTTTCATGACCCTTTCAAGGGGCGGAGCGAAGAAGGTAAAGTGCGTAAGGTTCTAAAAATTGAGCCAACACCAGATGGCAATGGTCGCTTTTTCAACCTC---------------------AGTGTCCAGAATCGGCTTATCAACGTTGATGAGAGCATTTACATCCCTATAACCAAGGGAGAGTTTGCTGTCATTGTATCAACTTTCAATTACATCATACCGCACCTCATGGGCTGGAGCACATTTGTAAGTTCAATC---AAACCCGAGGAGTCACGG---CCATACAGC---------AGGCCGCAGTCC---ACG---------TCTGAGTACGAATGGCGAAGG
>Sorghum_bicolor_XM_002436422
ATGCCACCACCGCCGGCGCCGCGCTTCCTCTCG---------------------------CTC---GCCTCG---------------------------------------------------------------CCGCCTGCGCTCCTG---------------------CCCGTA---CAC------CACCACCACAACCACCCC------------------------------------------------------------------AGGAGCCTACTA------------------------CCCCCGCTCGTTGCCTCCACCAGGAAGGCCGCCGCGCTTCCCGCGTGTCCC---GTCGCG---TCCCCGCGCCAC---TCC---GACTACTTCGACCCTCGG---------GCC---------CCGCCGCCG------CCGCGC---GGGGACGGCGGCGGG---TACGGGCGGGCCCCC---------------------AACGGCGCGCAGGACGGGAGGGTCTTCACCAGCTACAGCATCTACAAGGGCAAGGCCGCGCTCTCGTTCGACCCCAGGCCGCCGCAGTTCGTGCCGCTCGATTCTGGGGCATACAAGGTGGCCAAGGAGGGATTCGTGCTGCTGCAGTTCGCGCCCGCCGTGGCCACTCGACAGTACGACTGGACGCGCAAGCAGGTGTTCTCATTATCTGTGTGGGAGATAGGAACCCTGCTTACTCTTGGTCCAACAGATTCTTGCGAGTTCTTTCATGACCCTTTCAAGGGGCGGAGTGAAGAAGGTAAAGTGCGTAAGGTTCTAAAGGTTGAGCCAACACCAGATGGCAATGGTCGCTTTTTCAACCTC---------------------AGTGTCCAGAACCGACTTATCAATGTTGATGAGAGCATTTACATCCCTATAACCAAGGGAGAGTTTGCTGTCATTGTATCAACTTTCAATTACATCATACCACACCTCATGGGCTGGAGCACATTTGCAAGTTCAATC---AAACCCGAGGAGTCGCGC---TTATACAGC---------AGGCCTCAGTCC---ACA---------TCAGAGTACGAATGGCGAAGG
