# Supplementary material for: Evolution of Whirly1 in the angiosperms: sequence, splicing, and expression in a clade of early transitional mycoheterotrophic orchids
Source: Front Plant Sci. 2024 Jun 28;15:1241515. doi: 10.3389/fpls.2024.1241515 (PMC11239579; doi:10.3389/fpls.2024.1241515)
Supplement: Supplementary file 3 [file DataSheet_2.fasta]

>Dendrobium_catenatum_WHY1_full_gene
AAAGATGATAAGCTAAAGGTATGAAAAGCCAAAATATAGAATGTACAAACGGTCGACCCAACCCTAGAAGATAAAATCTCAAAGTCACAGGAAGATTGGAGCTCTAAATCGAAA---ACACTGAGCTAAAGATGCCGCTTTTCGCGTCTCAAACCGTTCTCCACAGCTCGCATCAACCTCCCTCGCTCCTCTACCCCTCAAATCCTCTTCGAAGTTACAGTTCCATTCCCCAAACCCTAAACCTAACCCTAAAAAAGAAGACAAAGCTCCATGTGAGCAGCCGCCGCTCGGACTATTTCGAGCAGCAGAGGGTCGCCCCTCGTGCGCCGGAGGAACGCTCCTTCACGGCTCAGTCTCCCGGAAGTAAGAGCTTTGGAGATTATCTTCCTCTAAGTTATCGTTTTTATAGTTGGTACTAGTCGTTGTCCTTTCTTATTCTCAGCTCAGCCTACTAGGGTTTACGCGGGTTACTCTATCTACAAGGGAAAGGCTGCTCTATCACTGGAGCCAAAGTCGCCTGAGTTCGCCCCTTTAGATGTGAGTGTGTTTTTCGAACTCAGGAAAGTTCTA---TTTGCTTGGAAAGTTTGAATTTTTTTTTTCTTTCTGATTTTGCTTTATTGTGATCGTTGGGTTTGCTTGATTCCAGTCTGGGGCTTTCAAGGTGTCAAAGGAGGGTTTTGTTCTTCTCCAGTTTGCACCCGCAGTTGGGACAAGGCAATATGATTGGAACCGGAAGCAGGTTTGGTTATATGCTGACATTACAATTTTAGACATGAATATGCCCTTTTTATCTTTTTGAATTTGCATTATTAGATCATGGACCAAAGTTGAGGCAAACTGGCGTTTTTTATCACCAAGTCCCTTTTATGCATGACCATGGGGCGGAAAACCCAGAAGTATAGCA-------------CCTTATATCCAAAATGGACGTATGGTTCTTGATTCCTG------------------------------------------------------------------------------------------------------------------------------------------------------------------------------------------------------------------------------------------------------------CAAAACAAAAACTTATAAAAGTACCATTGCTTGTATTCAGGGCAAGGCATTTTACCGGTGTTGATATCTGTAGTATATTACATAACAAGTCTGAACCATTGTTTATTGTTGTTCTCAAACCTTTTTAGCATAAATTGTTGCATATTAA---------------------------------------------TACCAAATATCCATTCAT---------------------------------------------------------------------------------------------------ATGGTGTGGCTTTGTACCAGTCATTTTTAATTTGAG-----------------------------------------------CTGAAGGATTGTTCTTTTCAAGCTCTAACTGCATTTATCTCATA--------------AATGGATTCTATG---ACTTTGAAAATTCATTGACTATGCCGCATAACATCTCCTTGTCATGTACATGTATCTTATCCGACTAAAACAAATTTCCATATCATTAAATCTTGGGCTTTTCTGCCATATATGGCGATTTTCACGTAGTTCTTTTGCATTTAATGCTTGGTTGAACATTCTGCATAGAATAAATTCAGTACTC-AATTCCAATACTTTGTTTAGGTTTTCTCCTTATCTGTCGGTGAGATTGGAACACTGATGGGTCTTGGTGCAAAGGATGCTTGTGAGTTCTTTCATGATCCCTTTAAAGGGAAAAGGTAAATGATCAAGCATTGACCCCATTACTATTAGATTTAGAAG-TCAACTGCTCGTATGCTTTGCTAATGGGCTGTTTATTACATTGTAATTGTTCAGAAGTGGCATTAAGTGAGTTCCGGAACTAATTTTCATGAAAGTGAGTTACATTCATGTTTTGTTAATCAAGATTAAGTTTTTGTGTTTTTTTTTGAGTTGCAAGGAGTTGTGGAAATAATTTTCAATTAATTGTAATGTTTATTTTGAATGGAGTGCATGGACGGTGGCATGCTTTTTCCATATTAAACTTATCAGCCACTACACCCATGAAAGTTACAAATCACCTAATTTGCATAAATTTTAATTATATTTAAGTTTGC-------AATTTTAATTATATTTAAGTTTGCAAATGTAAATTTATAATTAGCTATA--------------------------------------------------------------------------------------------------------------------------------------TTTACTATAAATATATAGA---------------------CACAAATTTGTTGGTAATTAGTTTATAAATACGTGTCTACACTTTCCAAGCTTAATGTTTTTAATATACCCTTTTTCTAATCCATTTTATTAAACTCTTT--------------TTTCGTCTTTAAAAAACTAACTATTAGT------------------------------------------------------------------------------------------------------------------------------------------------------------------------------------------------------------------------------------CATATTGTTAAACTTGATCTATACCATCT---ATAAAAGTTATAGGTTAATTTATCATTGAATTTCATGATAATTTATCTGTCAATTAAGTACTTTCAAGAATTTAGTAACTAATA-----------------------------------------------------AATTGTATTGTAATAATGCATTTTTTTCAAAAATATTGGTTCTAAATTAATCCTGAATGTTCTATCTAGAAA---------------ACCAAGATTTATGCTTCTA--------------------------------------------------CAAACATAATATAACTATTGTAGAACAAGATAATACTCC--------------------------------------------------------------------------------------------------------------------TTTTGAATCAACACACCATCTGAGCATTGTCTACAACAACAACAACAAGTCTTTAATCCCACTATATGGGGTCGGCTGCATGAATCCTTTTTCTCCTTTGTGTCCTATTAAGGGTCAAATTCTCATCTAAA--------TCTAATAAAGAAAGGTCATTTATAATATTTTCTAACCAAGTCTTTT---------------------------------------------------TAGGTCTATCCCCACCTTTCTTAATACAAGTCAAATCTAATACATCTACTTTCCTAACCGGGTCATTGGAAGGCCGTCGT----TTTATGTGACCATATCATCTAAGGTGACTCTCT---------------------------------------------------CTAATCTTATCTTATACTGGAGCTACTCCAA------------------------------------CCTTTTCACATATATGCATATTTCATATTCAATCTTTAAGAGTAAAG------------------------------------------------------------------------------------------------------------CCACTCATCCACC------------------------------------------------------------------------TGAGCATCCTCATCTTTGCAAAACTTAACTTAATATTATGCTT----------------------------------------------------------------------CTCTTTTAATGGCCAACATTCTGCACCATAAAGCATTGC---ATGTCTCACTACCATCTTATAGAATTTTTCCT--------------------------------------------------------------------------------------TAAGTTTGAGAGGGATCTTTCTATCA-----------------------------------------------------------------------CATAACAAGCCCGATGCATTCCTCCACTTCAACCATCCAACT------------TGAATTCTACTAATA--------------ATATCCCCATCTATTTCACCATCATATGAGCAT--------------------------------------------------------------TGTCTAATTATGATAAAACA-------------------ACACAATGCTCCTCTTGAATTTACACCATTTGATTATTTTATAATTTGGGGTGACT----------------------------------------------------------------------------------ATCCAAAGAATATCATGTCCAACACCAATCTTAAAGAAATCCAATGGTTTGATTCAGATCTATAATT---------------------------------ACGTGAAACTAAAAGTCCAATGCCTCAATCCCCTTCATCCATTACCACATTAGTATGATGTTCTAGCTCTAATCTTGAAGAT----GAGTTGTCTTGATCATCAACCCTCAAATAAACTA----AATAAGCAAAATATTCCTCAATCAACTATCTTTTTGTATAGCATAGA----------------------------------------------------------------------TCTCAAAGATGATATATCTCCTCCATC---------------------------------------------------------CATCATTCACGTCGCCAAAAGCTACAAAATGCC--------------------------------------------------------------------------------CTTCGTCGAAAAAAACTATGAAT----------------TCCTTCAAGTGAAAAGGTAAATATTTATTCAAATATCTCTTTTCTCTCTAGAAAAGGTTATGCTGAGTCATCCTTTTCTTCAAGCATGCTTGTTGAATTGAGTGTCAGTGTATCTTTACAGGGAAA--------TAGGGGCAGATTCACAATTTCTTTGGTTGTATGTATGAAAAAAGTGAG-GTTGTCATGGATAGCGTATTCTAAAAATTGTTTACAATGTCTGTTCATTTTCAACACAAGTTAATAAGTATATAAAGTTTTT-----------TTATATTGTGCAAAAGTTGGTCTTTTAAATTATCCATGTGAATGCATAAA-TTTAGATTGGAATGACACCGTTAACTTTGATTTTCTATCTGGAAATCATCTATAAGTTTTTTCTTTTGCATGTTTATGTACACCATTATTTTCTCTTATAAACTCCATGCATCGGCAAGTTACCATAGATTCTTCTAAAATGTAAGTTTAGTTATTTTATATAAAATAACTCACGATCACTTGTCTTTATTTTTCAATTAAAGGCT---------------------------------------------------------------------------------------------------TTATTGGTTAAAATATAATAATGTTTTCAAATTAAT--TAGACTCAAGCC-TTGCTTGACCACTATTATTAGCGACAACATTACAACTACTTAGGTACTAAATTGAGTAAATATTTTGACTATTCGGTTGCATCATGCATACTAGAAAAGGCACAATGTGCATGATATAATGCTAAATCATATTATTAAAGTTTTTTTTTCATGAGAACAAAAATAGTAGTCTTATT--------------------------------------------------------------------------------------------------------------------------------------------------GCACATGAGATTGAGGATGTAATTCTTGCAGATAGAAGGAATGCCAAATAGATTGTATGAGGTTCACATGAATAAATGGTATGTAGGATGCGAAGACGAATTATAATGTGGGGTGAGTGTAGGGTGAGACTTTATGTAAG-TGATAGAGGGTTATTTTATCAATTATGAGTATTTTTAATAAGTATGATTTTGCACAACCACATCTGTTCC-------------TTCTCGGTTTGTCCAATTGGAAGATGAATTCTAG-CTTTTTGGAGTTGTTTCTAAGCATCAACTAAAAATAGATGGAGGTACTCATTTTTTGCCACTACTAGAACCTATAATG-AAAAAACCCTAGAATACAATCTT------TTGGGTGTTAAAGATAGGATTAGCTCATGGAGGTAGAATTGAACAATGTCTGTCTTAGAAAGGAGGTAAGGTAGGGGTGTCAAAATTTGACCCAACC-----------CGTCAAACTAACCAAAAAATTTCAAGTTCGGGTTAACTCGTTTAATAAAAAGGTCGGGCTCGGGTCAACCTGCCAACCCGAAATTAACTCGATTTTTGAGCCGGATTGGGCGGAACATCGCATCAAGCGAGCTCCC-----ATTATCGTTGATGAAAGGAAACGAA----------CAAAGAACCGTCGAAGGAGGTGAAGGTCATCGAGCTATAGTGGCTTCCCAGATAGGAAGGGAACATCGAACACTTGAAGTAGGCAAAGAGGAATGTGATTTTCATCGGATGAATTACGGGATTGGCCGAAGAAGCACACTAAATAGGAGAAAGACGCTTACAGATACCATCGCAATGAGTGAGCTCCTGTAGCCTATCGT-----------CGTTGAAGGAGATGAAGTTCACAACTTTCATTTCGGGTCAACAGGTCTGGTCGGGTTGGTGGTTGGTATGAGATTATGACTATTTTAACTAAATGAATCGGGTTCGAGTCAGACGTATTAAGAGCAGGTCAATTTCAGGTTGTACCAGAACTAACCCGAAACCCATTTTGACACCCCTAAGGTAAGGGAGGGGTTTCAAGGGTGAGGCAATTCAACAAAGATGGTGGGTT-------------------------------------------TGTGACAGAGGAAGTGGTGGTCGATAATTTGAGGTAATGTAGTATTTTTGGAGAAGGGGGAGTTATAAC-----------------------CATATAAAGCAGGTACTAGTGCAAAGGAGTGCGGGTGAATGAGAGGATAGTGGGGGAGAGACACCATGTAACTTATAGGGGATTTGGAGGAGAGCTGGTGGCTGGTGATAGCCATGTATGGAGGCAAGAGCAAGATTTGAACTTGAGAGATGAAAAAAGAAAGGTTTGAAGATAGCTTCAAATCTGGCATTGTTGGTTCCAATCTCAGATGCAAAATGTTAAGGGTTGATATTAGGTTGATAATTAATTGTAGAATTTGTTGTCAACACTAATGAAATGATTTTTTTTTTGTTTAATGACTATTGACACTTTTATGACACTTTCTTTAATATGCATTAAATTTAAACCCTATATGTTGATTTTAATTGAATCAGTTTGGTAATTGTTCGTCTATTTGGCATCTCATTTGTTGACAAA--------ATTTTTCTGTAGATGCCTTTTGTTTTTTCTATTGTCAAGCTTCCTGATCTTGGACTAAGTTATTGTCTCTTTGGTGGCAGTGAAGAAGGCAAAATCAGAAAGTTATTAAAAGTGGAACCTCTTCCGGATGGCACTGGTCATTTCTTTAATCTCAGTAATTCTCGGCATCCTTGAAACTGTATTATATGTTGCAGATGTGCAAATCTTTCAATAGGAAAAAT------------------TTGAAATGTCATCATCTTTAGTCTTATCCCCACTATTTTGGAGGTGCTACTG-------------------------CCACTTGAGGCGTTAAACTCATTATTCCTAAATCATTTATA--------------TCCTTTTCTTTGCATCCAGCGCTCGTGC------------------------------------------------------TACCGCCTGTTTCCACCGTTAATGTTGACCTCCGCCCCACTCATCA--------------CCTCCCTTACCATCCTCCTCGCTTG---------------------------------------------------------------------------------------------------------------------------------------------------------------AGCCCATCTACTCTTATAGATCAAAGCCTTGCATTGGGTACCCATACTCACACCCACCCATTGGGTATGGGTACGCCCATGGCCTTGTGGGTGG---------------------------------------------------------------------------------------------------------------------------------------------------------------------------------------------------------------GTATGGCTCAATACTCAACATCAGAGGATAAATCAATTTACATTGCTAATCACCATATATCTTATATTACAATAATCCTCACTACATAGTGTGCAACACTTAACCACGTTACGACTACGATAAATTTTGATATGCGGCTAAAGGACAACAA------------------------------------------------------------------------------------------------------------------------------------------------------------------------------GCCTTAAGGCCATCAGTCCGTGGCAGACTGTGTTCAAAGAGCATGGAAAGTGGGTGGGTATATGTGGGTACGGCATCCCGAAAGTCATCATGGGTGGGCGTAGGTGGGTGAAGCCCGTCC------------------------------------------------GAGTAAAGCATGAGTATCCAATAGAT-------------------------------------------------------------ATCCAACCAGGACCCCATGTAGGGCTTTGTTAT--------------------------------------------------------------------------------------------------------------------------------------------------------------------------------------------------------------------------------------------------------------------------------AGATGCATGCCTTACCTGCCACCTCGTCT-----TTATCCCCATTGACCTTTGCATTGTCCATTGCC----------------------------------------------TCCCTTGTCATCAAGCTTTTGCAAAGATAGAGA----------------------------------------------------------------------------------GAAAGAGGGAGAAGGAATATTTGTATTGGATCCTAACAAACAAAC-AAAAAATGTTTACATTTGCTTTGCATATGAACAAGTAACTCTCTAAA----------------------------------------ATTCAAATAAAATTGCTTTCTAAATGCATCCAACCAAACATT----------------------------------------------------------------------------------------------------------------------CTCTTAGGTTTCATTTGGGATGGCTTTCTTCTTGCTTCTTAAAGCAGCTCTTTAGTAAAAAAAAATAATAATTTTACTAAAAAGCTGTTTTAAGAATCAGGAAGAAAGTTGTCCAAAATGAAGCCTAATAAACTTTGCTGCTTTCACTGATGAAATCACTGGAAAATTAAGATTGAAATATTTCTCGACTTCCCT---------------------------------------------------------------GATAGTTTATTTTATACTTTTGCTGATTTAAATATTTCTTTATA-------------TTATAGATGTTCAGAACCGTCTCCTGAATGCTGATGAAAGCATCTACATCCCTATTGCGAGAGCTGAACTGATCGTGATGAACTCAGCTTTCAGTGTATGAGTACCCACCTTACTCTTTCCTTGTCTCATTTAGTACAAATCCTTCTATGATTATAGATCTGCCCAGAATGATATTAGTA----------------TTTATATTGGACTAATGCTGAAACAACCGGCTGAAAAGGTTGCAGAATAGTCTTTTTTCTTAACTATTCATAAAAATAATTGAAGTTCGGTGAGTTCTATGTAGGAGAAATTATTAGGTACGGAGACCGGATGTAGAGTTGCATTCGGACTCCA------------------------ATAAAATGTTGACACGGAGTTGCATCTGGACTCCAATAAAATGTTGATACGTGGATATTCATTTGGATTTTTTTT-----------------------------------------------------------TTAACTTTTATATATTTAATTGTCAGCGGAACTTTAAGTCAAGTGCATCAAAA---------GCGCAGTCAAAGCGCT--------------GGTAAAGTGCATATGTCC-----------GGCCTCTGCACCTAATAATTTCTCTCTATATAATCTTGCACAGAAAATTCGGTCATTTTACATGAAAAAAAAAAAAAA----------------------------------------AGGCCAGGCCGAGTTTATGAAGCCATCAAATTACCA--------CTTTTCTCTTCCATTATGCAGTTTATACTGCCATACCTGTTGGGCTGGCATGCCTTCGCAGATACCATTAAACCGGACGACAGTATCAGATCTAACCTCACAAGCTCAAGATCAGGGCCTGAACTGGAGTGGGGAAGATAGAACTATTTTCCT------------------------------------------------------------------------------------------------------------------------------------------------------------------------------------------------------------------------------------------------------------
>Phalaenopsis_equestris_WHY1_full_gene
C-------------------------------------------------------CCAATCCGAAGAAGATAAAATCCCAACG--ACTGCAAGGCACCAGCTTCAAATCGAAGCGCAAACCAGGCCCAAGATGACGCATTTGCCGCCTCAAGCCGTTCTCCGCAGCTCTCATCAACCTCCCTCACTCTTCTTCCCCCCAAATCTTCTTCGAAGCCACACTTCCATCCCCAAAACACTAACCCTAACCCTAAATAAGAAGACGAAGCTCTATGTGAGCTGCCGCCACTCGGACTACTTCGAGCAGCAGAGGGTCGCCCCTCGTGCGAAAGAGGAACGCTCTTTCGCTGTCCAGTCTCCCGCAAGTAAGCACTTGGGACATTATCTTCCTTAAAGTTATCGTTTTTACAGTGGATGCTAGTTGTTCTCCACTCTTATTCTCAGCTCAGCCTACTAGGGTTTACGCCGGCTACTCCATTTACAAGGGGAAGGCCGCTCTATCAGTTGAGCCAAAACCACCGGAGTTTGCCCCTTTAGATGTGA--GTTTTGTTCGAAATCGAGAAAGCTCTAGTCTTTGCTTGGAAAGTTGAGTTTTTTTGTTAT------------AGATATGATGACTGATGAGTTTGCTTGATTTCAGTCTGGGGCTTTCAAGGTCTCAAAGGAGGGCTTTGTTCTCCTCCAATTTGCTCCTGCTGTTGTGGCAAGGCAGTATGATTGGAACAGGAAGCAGGTTTAATTCTTTACTGAAATTGCAATTTTAGATATCAATATGCGTATGTCATATTCTTGAATTTGCATTTAGCTATTGTTCTGGCAAATTTTGGT------GTGTTTTTTAGCATAAATTCCTTTTTATACATGACCTTTATGTTATATTCTTGAATTTGCATCAAGCTATCTTACCCCTTTATCTCCAAAGAGTAGGTGGGGGGCTAGATTCCTGCAAAAACAAAAGGAAGATTTACATATATACCACTCAATTCATATGTATTTACATATCTAACGTCTCAACTTCATTTTTTACATGCATACCAGCTTAGCTATGCTTGAAAATGTGCAGTTCACTTTTTCAATGTTAAAACGGTGACATTTTTTATGTGATATGAATGATTTGGGTGGTATAAACTTAAAAAATAAAATTTAGGGGTTAGATACATTAATACATAGGAATTGGGTGTTATGCATGTAAATGTCCCAAAACAAAATCTTTTAACTGTAACACAG-ATATTTTAAGGACTAGTCATTTTAATTGTGTTGATGTTGGTAATATATTACAT-CCATGTTGGAATCTTTTTTTATTGTTGTTTTCAATTCTTTTTAGTATGAATTGATGCACATTAGGGGCATTTACATTCACACCACACTGTTCTCATGTATTTACATATCTAACACCTAAGCATTCATCTTTACATGCATACCTCTCAAATCTTTAGGATCACATAAAAGGTACCACCATCACTACCTTTGTAAAAGAAAATATGCCTTTTCATGTATAGATTTATGATAAAGAGGTGTTACAACTGTAAATATAAAACTGTGGGTATTAGATATGTAATGAATGAGAATTGTGTGGTATGTATGTAATTTTGCCTACATATTAATATCAATATGCATATGCTTTGGTTTTATACTGGACATTTTCTTAATGGATGCACTGCGACTTTTCTTTATTTATTGGCCCTATAACATAACGTCACCTTCGTACGTATACGTGGTCTGCGGGACTAGAAAATTCCACCATATCATAAGATTTCTTGTTTTTCTGCTATA-ATGATGATTT----------------CATTTACTGATT----------------TTTAACGTATTCGTTACTCTCATTCGATTAATTTGTATAGGTTTTCTCCTTATCTGTTGGTGAGATTGGAACACTAATTGGTCTTGGTGCGAAGGATGGTTGTGAGTTCTTTCATGATCCTTTTAAAGGAAAAAGGTAATGGATGAAGAATTAGCCTCAGTATTGTTAGATATGGAAA-TTAGCTGCTCATATGAGTTGCTAATAAGCTTTTTATT-CATTGGAAGTGTTTATAAGTGGCATGAAGTGATTTTTGGAATTAACTTTCATTGAAATAAA-TATATTAATGTGTGGTTAAGTCTGA------GCCTTTTGTGTTTTTTGAACTGCAATGAGTTTTAG--------TACAATTAATTGT--TTTTTGTTTGGGAAGAAGTGCGTGAAAGGTGGTTCATGTTCAACACATTAAACTTATTTACT-CTGCACCAGTGGACTTTATGAAGGACACCATCTAAATAAAATTTGATTTTGATTGACCATGCGAATATAAACTTTAATTAAATTGAACTGTAATTTAACAAGCTTATAATTAAATTTAACGTCTTAACAAGATAATCCTTAGGACACCAAGAGTGGTAAATTTTGAGTCTCAATAAGCTCAAATCAAGTTATTGAAGTACGATTCAAAACTTTATGATAATAATCGAAGGGTTATATGATATTGAATTTTGTATTATTATAATCAGATATAGTGTCTTGATAAGAGAAAATCAACAAATTTAATGTTACTCAATTCTGAGGT-----------CTTTGAGACACTTAAATATTTAATGCATCACCAATGAAATAAAATAAAATGAGCTTTTTGAGAGTGTTTGAGATTTTATCCAAAATAATCAAAATATTACTAAAAATTATAAGTAGAGCCCCATAATCCACATGTAAGGGACTTGAATTTGAAATTTGAGAGAGAACTTAAAGATATGAAGAATTTCATTACTCTACAATGGTAGCCCATCCTATGTTAAGACGTGATTCAAAAATCAGTTTGGATTTATGTCGGACAGGTCTACTACGGAAGCTATGCATTTATTGAGAGGTTTGATGGAGAAATCTAGAGAGTGTAAGGAGGCTCTACATATGATTTTTATTGATTTAGAAAAGCTTACAATAAGATTCTAATAGAAATCCTTTGTAGAGTTCTGGAAAAGAAATATGTTGATGACTTATATTCAAGTCATTAAAGATAAGTATACTGGAGCTGCTGTGCTCAAACAGGAGGATTGACCAAGGATTTTCCTATTTCAATTTAATTACATCAGGGATCGATTTTAAGCCCAAATCTTTTTGCTTTAGTTATGGATGCTCTTACTGGACATTTACAGGAGGATGCACCTTGGTGTATGGTTGCATGCTTTTCGCTGATGATATCCTTGTTGTGGATAAGACTGGAGAAAGAGTTTAGGAAAAACATGAATTGTGGAGGTCTACATTAGAGTCCAAAGGCCTTCGTCTGAGTAGGTCTACATAACATGTAATTTTAGTAGCAGTAGCTCTAGCGACAAAGTTGTAACTTTGGGTGATGAAATCATTAAAAGATGCGAACAATTTAGATATCTTGGGTTTATTGTTCAAAGTGAATGTGATATAGATTCAAAATGTCATTATTAGGATTCAAGTTGGTTGGTTGAAGTGGAGGAATGCATCGAGCCTAGTTTGTGATAGAAAAGTACATTTTAAACTGAAAGGAAGATTTTATAAGATGGTGGTGAGACCTGTAATGCTTTATGATGTAGAATATTGGCCTCTAAAAGTGAAGCATAAAACAAAGTCAAGTGTTGCTGAGAAGAGAATGCGTGGATGAGCGACTTGATATTTAGAGACAAAATGCGAAATGAATATATTCGTGATAGGATTGGTGAACTCCAGTGGTAGACAATATTAGAGAGTGTCGTCTTTGATGACACATTAACGTCTACCATTTGATGATCTGGTTAGGAGAGATGATGTTTTAGATTCAACTTATGTTAATAAAGACGGAGGCAAACCCAAAAAAACTTCCACATATTGTATAAAAACGTTCTTAATCTATTAGAATTTAATGAAAATATGACACTCAATATGACACAATGGAGAAAAATGATTCATGTAGCCGACCCCACTTAGTGGGATAGAGACTTGTTCTTGTTGGTAGCCCATCTGATCGCTGTTGGCATTGTTTGGCTACCATCATTTGTCTGTTTTCACCCAACCACCACAATTATAGAAGATCAAACTAGTATTGTCATCAATTTTATAATCTATTATTCTCTTATTAAATTTTTGAAAGGAGCTTTGTCATCTTTAATTGGTATAAAACATTATTTTGTTTGACCGAGTTGTTTTTTTTGCCATTTTTTTTAATGTAAATACTTTAGTGCCTTTTGTTTTCTTTTCATTTATTTATTTATTTGTGTAGATTCTTTGCCTAAAACTAGGGCCATAGAGCTCACTTTATTGCCATAAATTTTTTAGTACGTAGTATTTTTTATTGTAAACACAAGCATACAATAAAGTGTGTTTTCGCTTACATGCACTAGCTTGTGGGTGCTTCAACACGAGGAAGAGAGAGAGGGATAGTTAGTTTAGTATTCCATTGATTGGAATACATCACTTCTTACCTATTCCCTTTTCCAACATATTTTGCCTTATTTTGGTTTATATAAATTTTGATGCTGATTTTCATTTGCACAACTAAGCTAACAGAACTCAGTAGATTCTACAAAAACTTGGTAGTTCGCCACATTCAAAACTTTTTCAATAATTGATGACATTCCTTATTCTTTTAGATATTAGAAGTTGCTCCAACATAATCAATTTTTTTCAATGAATACATATGTATATATATGTAGAAAAATATAAATTGTTTTGGTTTCAAACAATACTTCT----AATATCACCCACATATCTTTGTTATTTTCTTGGGGCATTTACATACCACATAATTCCTATATATTTATAAATCTTACCCCTAAAATTTAATGTTTACATACATGCCACTGAAATCTTTGTCATCACATAAAAAATACTACTATCACTAACTTTTTAAAAGTGAAATACCATTTTTCATTCATACATTTATAATACTTAATACTAAAGTATTATAAATGTAAATATAAAACTTTAAGTGTTAT---------------ATATATAAATACATAAAAATCGTGTAGTATATATATATATGTAGATTTTCAAGTTTTTCTTTTTCTTCACGCCCAAGAAGACCATCATAATATATAAAATTTTACATTACAACTATTTTTATTGTTTAAGATCAATGTAAATGGCCATGAATTACACATACACACACATTAGAAATGCGCGTGCATACACTCCAATTCAAATATTTATAAAATAAGATCTTTCTAATCCATTTTCTTTTTTCATTCATTTGTCATTCTTGAATAACTCAATGCTAATCATAATGGTGAACTTCATCCTTGCTATCAAAACTAGCTATGGGCCAATTTTTCATTTAGCTTCATAATTGTTTATCTATCAATAAATTACTTTCAATAATGAATAATATATATAGTTGTGATTTATTCCATGAAAAAAATTTATTAGTTATGAATTGACCTTGATTGTTCGACCAAGAATATCAAGATTTATGCTTCTCAAACATAGTTCTCTGAATAAGGCTTTGTTGAGCCATCATTTATTGCAAACATGTTTATTGATTTGAATGCAAAAGTACCTTTTTTAGGGAAGTAAATTTTAGAGTTGGACTCACAAATTCTTCGGTTGCGTGCGTGCAAGAATGAAGTTTTGCTATGGATGATATGTTTTGAGAATATTTATCAACTTTATATCATTTTTTAGGGATACTAACTACTATAGAAAGTTCTTATTTTATTTTATTTTATAGTGCAAAAGTTTGTCAGATAAACCATAAATAGGGATGCACAAATTTTAGACTAAAATAACACTGATAACTTTGAAATTGTAATTGTAAAACATCCATAAATTTGTTGTTTT-------------------------------TAAAATGTTTATCTATGCAGTGTGTCATGGTATTTTTGATAAAAATTTTATACTGGTTGTCGACTACCTAAC------ACAATCATCAACTTTTTTGCATCCGGGGCTTGAGGCCCGACAATGGCAGTATTGACACTCAATCAGCCACAATAGAGAAAAAAGATTCATGTAGCCGACCCCACCTAGTGGGATAAAGACTTCTTCTTGTTGTTGTTTATTTGTGCAATATTCTTTCCCCTTAATAATAGACTTGAGCCTTTGCTAGACTGTTAATCTTATCAAAGCCATTAAAATTGCTTAGTGACTAAATTATATAAATATTTTGATTATTTGGTTGCACCATGCATACTTGAAAATGAGGTATATGCGGGCTATGTTG-TGAATCATATTACAAAATATATTATGTGA--AGAATAAAACTATTAGTCTTAATTGTAAATGTAGAAGGATTTTATGCACAAAAAAAAGTCATTATATTTTAACATCATCATATATACACACATTCTTTACAAGTATACATCCATAATCAATGATTAAAGACACCTATGAAGAGTACGGATGGCGAGGAAGATTGGAGGAGAACATGAGATTGAGGATGTAATTCTTGCATAGAGGAGGAATGCCAAGTAGATTG-AGGAGGGTGTCATGAATAGATGGTAAATAGCGATGGAAAAGGGCTTATGATATAGGTTGATGGTTGGGCTAAACTAGATGTGAGATGAGGGAGTACATTTATTTCATCAATTTTTAGATTTTATTAGTTTTATAT--CATAACCATGTATGTTTCCTTGAGAATGCAACTCCTGTTTAATCTATTAGGAAGGTGAAATTTAGAGTTTTTAAAATTGGCTCTAAGCATAAATTCAAAATAGATGGAGATGCTCTTTTTTGCCACCTACTATAACATATTATGTGTTAAAACCTGCTATCGAATGTTCCAATCTTGGATCCGAAAGGT---------------------------------------------------TAAGGGTTGTATGTTAAGTTGACAACCAATCATAGAACTTATGGAAAAATTAATGAAACAAATCCAAATTTAGGGTGTCTTTTTTTTTTTAATTGAT--------------------TCCTCTTCTTTGTCAGATTTTAGAACCGCATCTGCTGAATGCACTTTTGATTCGTGCGTTCGACTGATTCCTGTTAAAATCACGACACACATTTAACCCTTCCAACAACCACGACTGGCTTTTCGAGTCCACG------------TTGGCACGTCTGAAATAACTCTCGAATGCATTTCTATCTTGCAGTCCAACATAATATATATATATATATATATATGCCTAGGTGTTTCACGATACTCAAATATTGAATGTCAATCATAAAAAAAAAATAGTAAAACTGATTTTAGCATTCTAGAGTGTTTTAAGATACATTAAATATTTTTAAATTTGATATCATCCCTTATTTTATATGGAAATGCTAAGCATGATCATCAGTACATGCTCTAGAACCAACGAAGAGCTAGAATGTTGAGCCATTGATAAATCTTTAG----GTACAACTTCAAAT----------GTAAAATAAAAAAAAGTTTGTTTTATCTAAACTAAGAA---------AAATATGATGCAACATAACATCTATTGACAATCTTGCTCCAAGCCTTCCTCCATTATTGCTATCAAATAAGATCAATGTCGATGCACAACATTGACTTGATTAATGCTTCAAACTTACTGTATTTGAAAGAAAAAGAAAATTAACATCTTTGTAAATCTAATCTCTCATATATAAACGAGATTAGCAAGCTCAAGCACTTGCATTATTAATATATCTTTAAAAAACGGACCAAAACATGATTATAGA----------------------------------------------ATGTAAATTATCTTTTTTATTGAAATCATATTTAAATTGGTTAGGATATGATTTAAACTATGGCTTGCATTTATCATACCCAGGTTTACATTTATAACCTTAGATGTTAGATATGTAAAGCATTAGATAATTTG-----------AGCATTTTGCCTTTATCATGGTGAAAGAGAAGGTGGCTTATGCATTATAGTGGTTCTCATCACAGTTATATTTTTACAATAATTATTCATTT------------TCGGGACGCTTTATCTTGATTTGCAATCCCATGTGCTAGGCAAAAGGTGTCATATAGATGCAGCAACATTTTATATATTATATTTTCAACCTTCCTGAGCTTGGAATCAATTAGTGTCTCTTTGGTGGCAGCGAAGAAGGCAAAATCAGGAAAGTATTAAAGGTGGAACCTCTTCCGGATAGCACTGGTCATTTCTTTAATCTCAGTAATTCTCTACATCCTTAAAAACTTTTTTTACATTTTGGATATGTGGTTTTTTTATTAATCAGTGCTGCTTACCTTCCATTGCATTAAAATATCATCATTATTAGTTTTATCTCTATTACATT--AGATTCTGCTGCATAAATCATAATTTTTCAATTTGTCAAGCTGAGATTTCAATCTTATTCTTTGTAAATCATTTAGAATAAACTATATTACTGCTATTGTTGTATTTCAATATTTCTTCCGAATTTGGTCTATGTGTCTAATGAGTATATTTTCTATGGAAAATTTACATATATACTGCTAATTTCCTTTGTACTTGCATATCTAGAACCTAAACTCCAATTTTACATATATGCCTTCCTACCCATGCAAAAGGTATGTTTTACTTTTTGTAAGTTAAAATAGTTGTATTTTTCATGTGATGGGAAATATTTGTGTGGTGTAAATTTAAAAAAATAAAGTATAGATGTTAGATATGAGAATACAAAAGAATTGAGTGGTAGTATGTAAATGCCCGTTTTATAGAAGATTGATATACATGGCCCCCAATTCGTATGTATTTACATATCAATTTTTTCATATATGCTACCGAGGAATTATTGCGTGCGGACACCGCATGCATTCTGTATGTGGTGTTCAATCCTGGTCGTAGATCACGGTGATCTACGGTCAGGATTATTTCTGTTTTTTTTTTATAAAAAAAAAATTAGGTGAGGCCCACCGAAATACATTGCCCGTAAAAAAGGGATGTCTCGGGCGGGGGCCGGCCCCCCCCCGCAAGCGGGGGGGGGTGTCCGATCCGTATGGAATAATTTTTCATATGCTACCTTAACCATACATGAAAGGTATATTTCACTTTTTAAAAGTTAAAGTAGTGGTAGTTTTTTATGAGTCATTTTGATGATATAAATGTAAAAAATAAGGTTTAGTGTCACATATGTAAATATATAATAATTGTATGTAAATTTCCTATTTTATATATATATANNNNNNNNNNNNNNNNNNNNNNNNNNNNNNNNNNNNNNNNNNNNNNNNNNNNNNNNNNNNNNNNNNNNNNNNNNNNNNNNNNNNNNNNNNNNNNNNTGAGAGATTTTAAATATCTCAAACTCTTTTGCCCTTTGCCTCCCCCCAATGCCTCTCTAATCCCATCACCTCCCCCATGTCGGCCCAATGGAAGTCGGTCCAGGGTAAACCGAGATCGAGCGGCCTGGGTGCTGGATTTTGATCAGC-AGTCCCGCACCTCTCCTTCCTTTCTGGTTGCCACTCAATGGGGAAATTCTTCCCTTCCTATTTTATCTGTTAGCTATTATATTTGTGTTGTTTTGTTTACTAGAGTTAGTTTTGACTGTGTTATACTTTCAAATTTCCTGTTTGAAGAGTTTTCCTGGTTCTAGGGCTGTATCCGATGAGGTAGCAATGCTCCGACTGTATCCCCCTCCAAGGTGCTGTTGTGTCCTTCCTTATTACCATCCCTACTCCTTCCCCCTCAAGCAGCCGGCGGCCTACCCATTCTCCATCCCCACACCCAGCCACCCTTCCCCCATGGCTTACTCTTGTTGTCCAACTCCCCAGACGTCACCCCAGCCCTGTCACTACAGTCCAACATTGTTGTCCCCCTCCTCAGCCTCCATCCCAACCCCGATCACCTCTATTGTGCAGCGAAACCTGCTGCCCAGACCTCCATCATTGTTGGCCCTACAGTTTTGCACTTTCCCCTTGCTGCCACCAGCACTCCTTTGCTGCCACCTCCCCTGCCAACCATCCCGATCCACCTAGCCGATCTCCACCGCCCTTGAAAAACACTTTAGAGGTGTTTGCTTGTGTTGTTATTTTCTGTTGTATTGTAACCCTCTCTCTACATAAATAGAAATTTGTTTTGCGTTCTCCATTGAATTTCCTACTAGTTTTGGTATCACGGCCTCAAAGTTCTTAAAACATCAAACACAAGGGATGAAATAGACAAAGTGAGTACTTAAAATGTATCCTAACAAACAAACAAAAAAATAAATACATTTAATTTGCATCCTATAATGCAAATGCTAAAATTGAAAAGGAGCATTTACATGCATACCTCCCAATTCATATATACATATCTAATTGCTTTTTACATTTAAACCACCCAAAATCTTTCATATCACATAAAAATTATTGTCATTTTAACTTTTAAAAAGTGAAATACATATTGTCCTGCAAACGTAAGTTGAAATTTATATAAAAATTGAAGTTTAGGTGTCAGGCATGTAAATTCATAGTATTTGCGTGGTATGTGTATCAATCTTCCAATTTAAAACGCATTGTATTCTTATACATTCTATTTCTGAATTACATGCATTTTAAAAACATACTATCAAACAACCCCTTGATGAGCTATA--------TGCTGATTTCGTCGACAAAGTAGGCTTAAAACCAAGTTTGAAATATTTCTCAGCTTCCATTTCATTCCAATATTTTCAAGTTGTGCATTTTTTTTTTTTTTTAAATTTTAGCACAGCTACTGAAATTATTTATTTTATATATCTAATGATTTAAATATTTGTTTAAAACATTGTTTAACCTTATAGATGTTCAGAACCGTCTTTTGAATGTTGATGAGAGCATCTACATCCCTATTGCCAGAGCAGAATTGATCGTCATGAACTCAATTTTCAATGTATGATTACCCTCATTACCTTTTTTTTTT----AATCATGCAAATGCAGTTTGTATTAATATTGTTTATTGGAAGATTTACGTAGATAGCACTCAATTCCTATGTATTTGCACCTTGCCTATACATTTCACTTTTTAAAAGTTAAAATGGTTGTTTTTTTTTACGTGATATGAAA-------GATTTGGGTGGCATACATGTAAAGAAAAAAACAAAGTTTAGGTGTTAGATATGTAAATACATATGAATTGGATGGTATGTACGTAAATGCCCCTTGTTTAAATATGCAAATACAACAGCAT----GCACCATTTTGACTTTTAATTATGCAAATACAGTTTGCATTATTACAATTTATTGGAAGATTTACATACATACACTCAGTTCTCATGTATTTACATACCTAACAACTAAACTTCAAATTTTACATAGACACCACCATATTTATGCATGAACACCTAAACATTCATTTTTACATGCATACCGCTCAAATCTTTAAATACATAAAATATATAAATACATAAGAATTGTGTGGTATGCATGTAAATTTTCCTTCTTTTTTTGTCATTTCAAAGTAAATCCTACTGTATAAATTCTATCATGATCAAATTTTAGTTATGATAGAACCGAATTTATTTTTCTATGACTTATTTAAATGTTCATTTAAGCCCCCATTAAATTAGAAATTATATTTTTTTCCCTTCCATTTTGCAGTTTATACTGCCATACCTTTTGGGTTGGCATGCCTTTGCAGATAACATTAAAGCAGAGGATTCTATAAGATCTAACTTCACAAGCACAAGATCTGGGCCTGAATTGGAGTGGGGAAGGT-GAACTATTTACCTGCAGTTCTTTCTCTAAGGGGAAGCAGGTCCTGCTGCTGTTCTTCATGCAAAAAAATTCTGCTACAAATGATTTTGCATTGGAAAGCTTTTCAAATTTTGGTTCTATGTAATTTGATTAATCGGCACATGTTTTTAATTATGTTTTATAAACTTTATTTATCAGTTCTTTTAAGCAATTTTCATTTTGCTCTGGCATTAACTTATTTAAAGTATTGAAATCAAATTTTGATGAGTTGTAGGGGTGTTTGCTAA
>C_trifida_TRINITY_DN3392_c0_g1_i1
-----------------------------------------------------------------------------------------------------------------------------------ATGCCGCTCTTGCCGTCTCGCACCGTTCTCCACATCTCTTATCAACCCCCCTCGCTCCTCTTCCCCCAAAATCTTTTTGGAAGCCACACTTTCATTCCCCAAACCCTAACCATAACCCTAAAGAAGAGGACGAGGCTCCTTGTGAGCTGCCGCCGTTCGGACTACTTCGAGCAGCAGAGGGTCCCCCCTCGCGCGCCGGAACAACGCTCCTTCACGCCTCAGTCTCCCGGAA-------------------------------------------------------------------------------CTCAGCCTGCTAAGGTTTACGCGGGATACTCCATCTACAAGGGGAAGGCCGCTCTATCAGTTGAGCCGAAGCCGCCAGAGTTTGCCCCTTTAGAT----------------------------------------------------------------------------------------------------------------TCTGGGGCTTTCAAGGTCTCAAAGGAGGGTTTTATTCTTCTCCAGTTTGCTCCTGCTGTTGGGACAAGGCAATATGATTGGAACCGGAAGC------------------------------------------------------------------------------------------------------------------------------------------------------------------------------------------------------------------------------------------------------------------------------------------------------------------------------------------------------------------------------------------------------------------------------------------------------------------------------------------------------------------------------------------------------------------------------------------------------------------------------------------------------------------------------------------------------------------------------------------------------------------------------------------------------------------------------------------------------------------------------------------------------------------------------------------------------------------------------------------------------------------------------------------------------------------------------------------------------------------------------------------------------------------------------------AGGTTTTCTCTTTATCCGTCAGCGAGATTGGAACACTGTTGGGTCTTGGTGCAAAGGATGCTTGTGAGTTCTTCCATGATCCTTTTAAAGGAAAG-------------------------------------------------------------------------------------------------------------------------------------------------------------------------------------------------------------------------------------------------------------------------------------------------------------------------------------------------------------------------------------------------------------------------------------------------------------------------------------------------------------------------------------------------------------------------------------------------------------------------------------------------------------------------------------------------------------------------------------------------------------------------------------------------------------------------------------------------------------------------------------------------------------------------------------------------------------------------------------------------------------------------------------------------------------------------------------------------------------------------------------------------------------------------------------------------------------------------------------------------------------------------------------------------------------------------------------------------------------------------------------------------------------------------------------------------------------------------------------------------------------------------------------------------------------------------------------------------------------------------------------------------------------------------------------------------------------------------------------------------------------------------------------------------------------------------------------------------------------------------------------------------------------------------------------------------------------------------------------------------------------------------------------------------------------------------------------------------------------------------------------------------------------------------------------------------------------------------------------------------------------------------------------------------------------------------------------------------------------------------------------------------------------------------------------------------------------------------------------------------------------------------------------------------------------------------------------------------------------------------------------------------------------------------------------------------------------------------------------------------------------------------------------------------------------------------------------------------------------------------------------------------------------------------------------------------------------------------------------------------------------------------------------------------------------------------------------------------------------------------------------------------------------------------------------------------------------------------------------------------------------------------------------------------------------------------------------------------------------------------------------------------------------------------------------------------------------------------------------------------------------------------------------------------------------------------------------------------------------------------------------------------------------------------------------------------------------------------------------------------------------------------------------------------------------------------------------------------------------------------------------------------------------------------------------------------------------------------------------------------------------------------------------------------------------------------------------------------------------------------------------------------------------------------------------------------------------------------------------------------------------------------------------------------------------------------------------------------------------------------------------------------------------------------------------------------------------------------------------------------------------------------------------------------------------------------------------------------------------------------------------------------------------------------------------------------------------------------------------------------------------------------------------------------------------------------------------------------------------------------------------------------------------------------------------------------------------------------------------------------------------------------------------------------------------------------------------------------------------------------------------------------------------------------------------------------------------------------------------------------------------------------------------------------------------------------------------------------------------------------------------------------------------------------------------------------------------------------------------------------------------------------------------------------------------------------------------------------------------------------------------------------------------------------------------------------------------------------------------------------------------------------------------------------------------------------------------------------------------------------------------------------------------------------------------------------------------------------------------------------------------------------------------------------------------------------------------------------------------------------------------------------------------------------------------------------------------------------------------------------------------------------------------------------------------------------------------------------------------------------------------------------------------------------------------------------AGAAGGCAAAGTCAGGAAGGTTTTAAAAGTGGAACCTCTTCCGGATGGCAACGGTCATTTCTTTAATCTCA---------------------------------------------------------------------------------------------------------------------------------------------------------------------------------------------------------------------------------------------------------------------------------------------------------------------------------------------------------------------------------------------------------------------------------------------------------------------------------------------------------------------------------------------------------------------------------------------------------------------------------------------------------------------------------------------------------------------------------------------------------------------------------------------------------------------------------------------------------------------------------------------------------------------------------------------------------------------------------------------------------------------------------------------------------------------------------------------------------------------------------------------------------------------------------------------------------------------------------------------------------------------------------------------------------------------------------------------------------------------------------------------------------------------------------------------------------------------------------------------------------------------------------------------------------------------------------------------------------------------------------------------------------------------------------------------------------------------------------------------------------------------------------------------------------------------------------------------------------------------------------------------------------------------------------------------------------------------------------------------------------------------------------------------------------------------------------------------------------------------------------------------------------------------------------------------------------------------------------------------------------------------------------------------------------------------------------------------------------------------------------------------------------------------------------------------------------------------------------------------------------------------------------------------------------------------------------------------------------------------------------------------------------------------------ATGTTCAGAACCGTCTGTTGAATGTGGATGAGAACATCTATATCCCTATTGCAAGAGCAGAACTCATCGTTATGAACTCAGCTTTCAGT---------------------------------------------------------------------------------------------------------------------------------------------------------------------------------------------------------------------------------------------------------------------------------------------------------------------------------------------------------------------------------------------------------------------------------------------------------------------------------------------------------------------------------------------------------------------------------------------------------------------------------------------------------------------------------------------------------------------------------------------TTTATCCTGCCATACATTCTGGGCTGGCATGCCTTCGCAGATTGCATTAAACCAGAGGACTCTATCAGATCAAACTTAGCAAACTCAAGATCTGGGCCTGAATTGGAGTGGGGAAGG---------------------------------------------------------------------------------------------------------------------------------------------------------------------------------------------------------------------------------------------------------------------------
>C_trifida_TRINITY_DN3392_c0_g1_i2
-----------------------------------------------------------------------------------------------------------------------------------ATGCCGCTCTTGCCGTCTCGCACCGTTCTCCACATCTCTTATCAACCCCCCTCGCTCCTCTTCCCCCAAAATCTTTTTGGAAGCCACACTTTCATTCCCCAAACCCTAACCATAACCCTAAAGAAGAGGACGAGGCTCCTTGTGAGCTGCCGCCGTTCGGACTACTTCGAGCAGCAGAGGGTCCCCCCTCGCGCGCCGGAACAACGCTCCTTCACGCCTCAGTCTCCCGGAA-------------------------------------------------------------------------------CTCAGCCTGCTAAGGTTTACGCGGGATACTCCATCTACAAGGGGAAGGCCGCTCTATCAGTTGAGCCGAAGCCGCCAGAGTTTGCCCCTTTAGAT----------------------------------------------------------------------------------------------------------------TCTGGGGCTTTCAAGGTCTCAAAGGAGGGTTTTATTCTTCTCCAGTTTGCTCCTGCTGTTGGGACAAGGCAATATGATTGGAACCGGAAGC------------------------------------------------------------------------------------------------------------------------------------------------------------------------------------------------------------------------------------------------------------------------------------------------------------------------------------------------------------------------------------------------------------------------------------------------------------------------------------------------------------------------------------------------------------------------------------------------------------------------------------------------------------------------------------------------------------------------------------------------------------------------------------------------------------------------------------------------------------------------------------------------------------------------------------------------------------------------------------------------------------------------------------------------------------------------------------------------------------------------------------------------------------------------------------AGGTTTTCTCTTTATCCGTCAGCGAGATTGGAACACTGTTGGGTCTTGGTGCAAAGGATGCTTGTGAGTTCTTCCATGATCCTTTTAAAGGAAAGAGT--------------------------------------------------------------------------------------------------------------------------------------------------------------------------------------------------------------------------------------------------------------------------------------------------------------------------------------------------------------------------------------------------------------------------------------------------------------------------------------------------------------------------------------------------------------------------------------------------------------------------------------------------------------------------------------------------------------------------------------------------------------------------------------------------------------------------------------------------------------------------------------------------------------------------------------------------------------------------------------------------------------------------------------------------------------------------------------------------------------------------------------------------------------------------------------------------------------------------------------------------------------------------------------------------------------------------------------------------------------------------------------------------------------------------------------------------------------------------------------------------------------------------------------------------------------------------------------------------------------------------------------------------------------------------------------------------------------------------------------------------------------------------------------------------------------------------------------------------------------------------------------------------------------------------------------------------------------------------------------------------------------------------------------------------------------------------------------------------------------------------------------------------------------------------------------------------------------------------------------------------------------------------------------------------------------------------------------------------------------------------------------------------------------------------------------------------------------------------------------------------------------------------------------------------------------------------------------------------------------------------------------------------------------------------------------------------------------------------------------------------------------------------------------------------------------------------------------------------------------------------------------------------------------------------------------------------------------------------------------------------------------------------------------------------------------------------------------------------------------------------------------------------------------------------------------------------------------------------------------------------------------------------------------------------------------------------------------------------------------------------------------------------------------------------------------------------------------------------------------------------------------------------------------------------------------------------------------------------------------------------------------------------------------------------------------------------------------------------------------------------------------------------------------------------------------------------------------------------------------------------------------------------------------------------------------------------------------------------------------------------------------------------------------------------------------------------------------------------------------------------------------------------------------------------------------------------------------------------------------------------------------------------------------------------------------------------------------------------------------------------------------------------------------------------------------------------------------------------------------------------------------------------------------------------------------------------------------------------------------------------------------------------------------------------------------------------------------------------------------------------------------------------------------------------------------------------------------------------------------------------------------------------------------------------------------------------------------------------------------------------------------------------------------------------------------------------------------------------------------------------------------------------------------------------------------------------------------------------------------------------------------------------------------------------------------------------------------------------------------------------------------------------------------------------------------------------------------------------------------------------------------------------------------------------------------------------------------------------------------------------------------------------------------------------------------------------------------------------------------------------------------------------------------------------------------------------------------------------------------------------------------------------------------------------------------------------------------------------------------------------------------------------------------------------------------------------------------------------------------------------------------------------------------------------------------------------------------------------------------------------------------------------------------------------------------------------------------------------------------------------------------------------------------------------------------------GAAGAAGGCAAAGTCAGGAAGGTTTTAAAAGTGGAACCTCTTCCGGATGGCAACGGTCATTTCTTTAATCTCA---------------------------------------------------------------------------------------------------------------------------------------------------------------------------------------------------------------------------------------------------------------------------------------------------------------------------------------------------------------------------------------------------------------------------------------------------------------------------------------------------------------------------------------------------------------------------------------------------------------------------------------------------------------------------------------------------------------------------------------------------------------------------------------------------------------------------------------------------------------------------------------------------------------------------------------------------------------------------------------------------------------------------------------------------------------------------------------------------------------------------------------------------------------------------------------------------------------------------------------------------------------------------------------------------------------------------------------------------------------------------------------------------------------------------------------------------------------------------------------------------------------------------------------------------------------------------------------------------------------------------------------------------------------------------------------------------------------------------------------------------------------------------------------------------------------------------------------------------------------------------------------------------------------------------------------------------------------------------------------------------------------------------------------------------------------------------------------------------------------------------------------------------------------------------------------------------------------------------------------------------------------------------------------------------------------------------------------------------------------------------------------------------------------------------------------------------------------------------------------------------------------------------------------------------------------------------------------------------------------------------------------------------------------------------ATGTTCAGAACCGTCTGTTGAATGTGGATGAGAACATCTATATCCCTATTGCAAGAGCAGAACTCATCGTTATGAACTCAGCTTTCAGT---------------------------------------------------------------------------------------------------------------------------------------------------------------------------------------------------------------------------------------------------------------------------------------------------------------------------------------------------------------------------------------------------------------------------------------------------------------------------------------------------------------------------------------------------------------------------------------------------------------------------------------------------------------------------------------------------------------------------------------------TTTATCCTGCCATACATTCTGGGCTGGCATGCCTTCGCAGATTGCATTAAACCAGAGGACTCTATCAGATCAAACTTAGCAAACTCAAGATCTGGGCCTGAATTGGAGTGGGGAAGG---------------------------------------------------------------------------------------------------------------------------------------------------------------------------------------------------------------------------------------------------------------------------
>C_trifida_2227_WHY1_exon1_exon2
---------------------------------------------------------------------------------------------------------------------AAACTAACCTAAAGATGCCGCTCTTGCCGTCTCGCACCGTTCTCCACATCTCTTATCAACCCCC-TCGCTCCTCTT-CCCCAAAATCTTTTTGGAAGCCACACTTTCATTCCCCAAACCCTAACCATAACCCTAAAGAAGAGGACGAGGCTCCTTGTGAGCTGCCGCCGTTCGGACTACTTCGAGCAGCAGAGGGTC-CCCCTCGCGCGCCGGAACAACGCTCCTTCACGCCTCAGTCTCCCGGAAGTAAGCGCTTGGGACATTTCCTTCCATCAAGCCATTTTTTTCCTAGTGGATACTAGCTGCTCTCCACTCTTTTTCTCAGCTCAGCCTGCTAAGGTTTACGCGGGATACTCCATCTACAAGGGGAAGGCCGCTCTATCAGTTGAGCCAAAGTCG------------------------------------------------------------------------------------------------------------------------------------------------------------------------------------------------------------------------------------------------------------------------------------------------------------------------------------------------------------------------------------------------------------------------------------------------------------------------------------------------------------------------------------------------------------------------------------------------------------------------------------------------------------------------------------------------------------------------------------------------------------------------------------------------------------------------------------------------------------------------------------------------------------------------------------------------------------------------------------------------------------------------------------------------------------------------------------------------------------------------------------------------------------------------------------------------------------------------------------------------------------------------------------------------------------------------------------------------------------------------------------------------------------------------------------------------------------------------------------------------------------------------------------------------------------------------------------------------------------------------------------------------------------------------------------------------------------------------------------------------------------------------------------------------------------------------------------------------------------------------------------------------------------------------------------------------------------------------------------------------------------------------------------------------------------------------------------------------------------------------------------------------------------------------------------------------------------------------------------------------------------------------------------------------------------------------------------------------------------------------------------------------------------------------------------------------------------------------------------------------------------------------------------------------------------------------------------------------------------------------------------------------------------------------------------------------------------------------------------------------------------------------------------------------------------------------------------------------------------------------------------------------------------------------------------------------------------------------------------------------------------------------------------------------------------------------------------------------------------------------------------------------------------------------------------------------------------------------------------------------------------------------------------------------------------------------------------------------------------------------------------------------------------------------------------------------------------------------------------------------------------------------------------------------------------------------------------------------------------------------------------------------------------------------------------------------------------------------------------------------------------------------------------------------------------------------------------------------------------------------------------------------------------------------------------------------------------------------------------------------------------------------------------------------------------------------------------------------------------------------------------------------------------------------------------------------------------------------------------------------------------------------------------------------------------------------------------------------------------------------------------------------------------------------------------------------------------------------------------------------------------------------------------------------------------------------------------------------------------------------------------------------------------------------------------------------------------------------------------------------------------------------------------------------------------------------------------------------------------------------------------------------------------------------------------------------------------------------------------------------------------------------------------------------------------------------------------------------------------------------------------------------------------------------------------------------------------------------------------------------------------------------------------------------------------------------------------------------------------------------------------------------------------------------------------------------------------------------------------------------------------------------------------------------------------------------------------------------------------------------------------------------------------------------------------------------------------------------------------------------------------------------------------------------------------------------------------------------------------------------------------------------------------------------------------------------------------------------------------------------------------------------------------------------------------------------------------------------------------------------------------------------------------------------------------------------------------------------------------------------------------------------------------------------------------------------------------------------------------------------------------------------------------------------------------------------------------------------------------------------------------------------------------------------------------------------------------------------------------------------------------------------------------------------------------------------------------------------------------------------------------------------------------------------------------------------------------------------------------------------------------------------------------------------------------------------------------------------------------------------------------------------------------------------------------------------------------------------------------------------------------------------------------------------------------------------------------------------------------------------------------------------------------------------------------------------------------------------------------------------------------------------------------------------------------------------------------------------------------------------------------------------------------------------------------------------------------------------------------------------------------------------------------------------------------------------------------------------------------------------------------------------------------------------------------------------------------------------------------------------------------------------------------------------------------------------------------------------------------------------------------------------------------------------------------------------------------------------------------------------------------------------------------------------------------------------------------------------------------------------------------------------------------------------------------------------------------------------------------------------------------------------------------------------------------------------------------------------------------------------------------------------------------------------------------------------------------------------------------------------------------------------------------------------------------------------------------------------------------------------------------------------------------------------------------------------------------------------------------------------------------------------------------------------------------------------------------------------------------------------------------------------------------------------------------------------------------------------------------------------------------------------------------------------------------------------------------------------------------------------------------------------------------------------------------------------------------------------------------------------------------------------------------------------------------------------------------------------------------------------------------------------------------------------------------------------------------------------------------------------------------------------------------------------------------------------------------------------------------------------------------------------------------------------------------------------------------------------------------------------------------------------------------------------------------------------------------------------------------------------------------------------------------------------------------------------------------------------------------------------------------------------------------------------------------------------------------------------------------------------------------------------------------------------------------------------------------------------------------------------------------------------------------------------------------------------------------------------------------------------------------------------------------------------------------------------------------------------------------------------------------------------------------------------------------------------------------------------------------------------------------------------------------------------------------------------------------------------------------------------------------------------------------------------------------------------------------------------------------------------------------------------------------------------------------------------------------------------------------------------------------------------------------------------------------------------------------------------------------------------------------------------------------------------------------------------------------------------------------------------------------------------------------------------------------------------------------------------------------------------------------------------------------------------------------------------------------------------------------------------------------------------------------------------------------------------------------------------------------------------------------------------------------------------------------------------------------------------------------------------------------------------------------------------------------------------------------
>C_wisteriana_TRINITY_DN2856_c1_g1_i2
-----------------------------------------------------------------------------------------------------------------------------------ATGCCGCTTTTGCCGTCTCGCACCGTTCTCCACATCTCTTATCAATCCCCCTCGCTCCTCTTCCCCCAAAATCTTCTTCGAAGCCACACTTTCATTCCCCAAACCCTAAACATAACCCTAAAGAAGAAGACGAGGCTCCATGTGAGCTGCCGGCGCTCGGACTACTTCGAGCAGCAGAGGGTCGCCCCTCGTGCGCCGGAGCAACGCTCCTTCACGGCTCAGTCTCCCGGAA-------------------------------------------------------------------------------CTCAGCCTGCTAAGGTTTACGCGGGCTACTCCATCTACAAGGGGAAGGCCGCTCTATCAGTTGAGCCAAAGCCGCCGGAGTTTGCCCCTTTAGAT----------------------------------------------------------------------------------------------------------------TCTGGGGCTTTCAAGGTCTCAAAGGAGGGTTTTATTCTTCTCCAGTTTGCTCCTGCTGTTGGGACAAGGCAATATGATTGGAACCGGAAGC------------------------------------------------------------------------------------------------------------------------------------------------------------------------------------------------------------------------------------------------------------------------------------------------------------------------------------------------------------------------------------------------------------------------------------------------------------------------------------------------------------------------------------------------------------------------------------------------------------------------------------------------------------------------------------------------------------------------------------------------------------------------------------------------------------------------------------------------------------------------------------------------------------------------------------------------------------------------------------------------------------------------------------------------------------------------------------------------------------------------------------------------------------------------------------AGGTTTTCTCTTTATCCGTCGGCGAGATTGGAACGTTGTTGGGTCTTGGTGCAAAGGATGCTTGTGAGTTCTTCCATGATCCTTTTAAAGGAAAGAGT--------------------------------------------------------------------------------------------------------------------------------------------------------------------------------------------------------------------------------------------------------------------------------------------------------------------------------------------------------------------------------------------------------------------------------------------------------------------------------------------------------------------------------------------------------------------------------------------------------------------------------------------------------------------------------------------------------------------------------------------------------------------------------------------------------------------------------------------------------------------------------------------------------------------------------------------------------------------------------------------------------------------------------------------------------------------------------------------------------------------------------------------------------------------------------------------------------------------------------------------------------------------------------------------------------------------------------------------------------------------------------------------------------------------------------------------------------------------------------------------------------------------------------------------------------------------------------------------------------------------------------------------------------------------------------------------------------------------------------------------------------------------------------------------------------------------------------------------------------------------------------------------------------------------------------------------------------------------------------------------------------------------------------------------------------------------------------------------------------------------------------------------------------------------------------------------------------------------------------------------------------------------------------------------------------------------------------------------------------------------------------------------------------------------------------------------------------------------------------------------------------------------------------------------------------------------------------------------------------------------------------------------------------------------------------------------------------------------------------------------------------------------------------------------------------------------------------------------------------------------------------------------------------------------------------------------------------------------------------------------------------------------------------------------------------------------------------------------------------------------------------------------------------------------------------------------------------------------------------------------------------------------------------------------------------------------------------------------------------------------------------------------------------------------------------------------------------------------------------------------------------------------------------------------------------------------------------------------------------------------------------------------------------------------------------------------------------------------------------------------------------------------------------------------------------------------------------------------------------------------------------------------------------------------------------------------------------------------------------------------------------------------------------------------------------------------------------------------------------------------------------------------------------------------------------------------------------------------------------------------------------------------------------------------------------------------------------------------------------------------------------------------------------------------------------------------------------------------------------------------------------------------------------------------------------------------------------------------------------------------------------------------------------------------------------------------------------------------------------------------------------------------------------------------------------------------------------------------------------------------------------------------------------------------------------------------------------------------------------------------------------------------------------------------------------------------------------------------------------------------------------------------------------------------------------------------------------------------------------------------------------------------------------------------------------------------------------------------------------------------------------------------------------------------------------------------------------------------------------------------------------------------------------------------------------------------------------------------------------------------------------------------------------------------------------------------------------------------------------------------------------------------------------------------------------------------------------------------------------------------------------------------------------------------------------------------------------------------------------------------------------------------------------------------------------------------------------------------------------------------------------------------------------------------------------------------------------------------------------------------------------------------------------------------------------------------------------------------------------------------------------------------------------------------------------------------GAAGAAGGCAAAGTCAGGAAGGTTTTAAAAGTGGAACCTCTTCCGGATGGCAACGGTCATTTCTTTAATCTCA---------------------------------------------------------------------------------------------------------------------------------------------------------------------------------------------------------------------------------------------------------------------------------------------------------------------------------------------------------------------------------------------------------------------------------------------------------------------------------------------------------------------------------------------------------------------------------------------------------------------------------------------------------------------------------------------------------------------------------------------------------------------------------------------------------------------------------------------------------------------------------------------------------------------------------------------------------------------------------------------------------------------------------------------------------------------------------------------------------------------------------------------------------------------------------------------------------------------------------------------------------------------------------------------------------------------------------------------------------------------------------------------------------------------------------------------------------------------------------------------------------------------------------------------------------------------------------------------------------------------------------------------------------------------------------------------------------------------------------------------------------------------------------------------------------------------------------------------------------------------------------------------------------------------------------------------------------------------------------------------------------------------------------------------------------------------------------------------------------------------------------------------------------------------------------------------------------------------------------------------------------------------------------------------------------------------------------------------------------------------------------------------------------------------------------------------------------------------------------------------------------------------------------------------------------------------------------------------------------------------------------------------------------------------------ATGTTCAGAACCGTCTGTTGAATGTGGATGAGAACATCTATATCCCTATTGCAAGAGCAGAACTCATCGTTATGAACTCAGCTTTCAGT---------------------------------------------------------------------------------------------------------------------------------------------------------------------------------------------------------------------------------------------------------------------------------------------------------------------------------------------------------------------------------------------------------------------------------------------------------------------------------------------------------------------------------------------------------------------------------------------------------------------------------------------------------------------------------------------------------------------------------------------TTTATCCTGCCATACTTTCTGGGCTGGCATGCCTTCGCAGATTGCATTAAACCAGAGGATTCTATCAGATCAAACTTAGCAAACTCAAGATCTGGGCCTGAATTGGAGTGGGGGAGA---------------------------------------------------------------------------------------------------------------------------------------------------------------------------------------------------------------------------------------------------------------------------
>C_wisteriana_TRINITY_DN2856_c1_g1_i1
-----------------------------------------------------------------------------------------------------------------------------------ATGCCGCTTTTGCCGTCTCGCACCGTTCTCCACATCTCTTATCAATCCCCCTCGCTCCTCTTCCCCCAAAATCTTCTTCGAAGCCACACTTTCATTCCCCAAACCCTAAACATAACCCTAAAGAAGAAGACGAGGCTCCATGTGAGCTGCCGGCGCTCGGACTACTTCGAGCAGCAGAGGGTCGCCCCTCGTGCGCCGGAGCAACGCTCCTTCACGGCTCAGTCTCCCGGAAGTAAGCGCTTGGGACATTTCCTTCCATCAAGCCATTTTTTTCCTAGTGAATACTAGTTGCTCTCCACTCTTTTTCTCAGCTCAGCCTGCTAAGGTTTACGCGGGCTACTCCATCTACAAGGGGAAGGCCGCTCTATCAGTTGAGCCAAAGCCGCCGGAGTTTGCCCCTTTAGAT----------------------------------------------------------------------------------------------------------------TCTGGGGCTTTCAAGGTCTCAAAGGAGGGTTTTATTCTTCTCCAGTTTGCTCCTGCTGTTGGGACAAGGCAATATGATTGGAACCGGAAGC------------------------------------------------------------------------------------------------------------------------------------------------------------------------------------------------------------------------------------------------------------------------------------------------------------------------------------------------------------------------------------------------------------------------------------------------------------------------------------------------------------------------------------------------------------------------------------------------------------------------------------------------------------------------------------------------------------------------------------------------------------------------------------------------------------------------------------------------------------------------------------------------------------------------------------------------------------------------------------------------------------------------------------------------------------------------------------------------------------------------------------------------------------------------------------AGGTTTTCTCTTTATCCGTCGGCGAGATTGGAACGTTGTTGGGTCTTGGTGCAAAGGATGCTTGTGAGTTCTTCCATGATCCTTTTAAAGGAAAGAGT--------------------------------------------------------------------------------------------------------------------------------------------------------------------------------------------------------------------------------------------------------------------------------------------------------------------------------------------------------------------------------------------------------------------------------------------------------------------------------------------------------------------------------------------------------------------------------------------------------------------------------------------------------------------------------------------------------------------------------------------------------------------------------------------------------------------------------------------------------------------------------------------------------------------------------------------------------------------------------------------------------------------------------------------------------------------------------------------------------------------------------------------------------------------------------------------------------------------------------------------------------------------------------------------------------------------------------------------------------------------------------------------------------------------------------------------------------------------------------------------------------------------------------------------------------------------------------------------------------------------------------------------------------------------------------------------------------------------------------------------------------------------------------------------------------------------------------------------------------------------------------------------------------------------------------------------------------------------------------------------------------------------------------------------------------------------------------------------------------------------------------------------------------------------------------------------------------------------------------------------------------------------------------------------------------------------------------------------------------------------------------------------------------------------------------------------------------------------------------------------------------------------------------------------------------------------------------------------------------------------------------------------------------------------------------------------------------------------------------------------------------------------------------------------------------------------------------------------------------------------------------------------------------------------------------------------------------------------------------------------------------------------------------------------------------------------------------------------------------------------------------------------------------------------------------------------------------------------------------------------------------------------------------------------------------------------------------------------------------------------------------------------------------------------------------------------------------------------------------------------------------------------------------------------------------------------------------------------------------------------------------------------------------------------------------------------------------------------------------------------------------------------------------------------------------------------------------------------------------------------------------------------------------------------------------------------------------------------------------------------------------------------------------------------------------------------------------------------------------------------------------------------------------------------------------------------------------------------------------------------------------------------------------------------------------------------------------------------------------------------------------------------------------------------------------------------------------------------------------------------------------------------------------------------------------------------------------------------------------------------------------------------------------------------------------------------------------------------------------------------------------------------------------------------------------------------------------------------------------------------------------------------------------------------------------------------------------------------------------------------------------------------------------------------------------------------------------------------------------------------------------------------------------------------------------------------------------------------------------------------------------------------------------------------------------------------------------------------------------------------------------------------------------------------------------------------------------------------------------------------------------------------------------------------------------------------------------------------------------------------------------------------------------------------------------------------------------------------------------------------------------------------------------------------------------------------------------------------------------------------------------------------------------------------------------------------------------------------------------------------------------------------------------------------------------------------------------------------------------------------------------------------------------------------------------------------------------------------------------------------------------------------------------------------------------------------------------------------------------------------------------------------------------------------------------------------GAAGAAGGCAAAGTCAGGAAGGTTTTAAAAGTGGAACCTCTTCCGGATGGCAACGGTCATTTCTTTAATCTCA---------------------------------------------------------------------------------------------------------------------------------------------------------------------------------------------------------------------------------------------------------------------------------------------------------------------------------------------------------------------------------------------------------------------------------------------------------------------------------------------------------------------------------------------------------------------------------------------------------------------------------------------------------------------------------------------------------------------------------------------------------------------------------------------------------------------------------------------------------------------------------------------------------------------------------------------------------------------------------------------------------------------------------------------------------------------------------------------------------------------------------------------------------------------------------------------------------------------------------------------------------------------------------------------------------------------------------------------------------------------------------------------------------------------------------------------------------------------------------------------------------------------------------------------------------------------------------------------------------------------------------------------------------------------------------------------------------------------------------------------------------------------------------------------------------------------------------------------------------------------------------------------------------------------------------------------------------------------------------------------------------------------------------------------------------------------------------------------------------------------------------------------------------------------------------------------------------------------------------------------------------------------------------------------------------------------------------------------------------------------------------------------------------------------------------------------------------------------------------------------------------------------------------------------------------------------------------------------------------------------------------------------------------------------------ATGTTCAGAACCGTCTGTTGAATGTGGATGAGAACATCTATATCCCTATTGCAAGAGCAGAACTCATCGTTATGAACTCAGCTTTCAGT---------------------------------------------------------------------------------------------------------------------------------------------------------------------------------------------------------------------------------------------------------------------------------------------------------------------------------------------------------------------------------------------------------------------------------------------------------------------------------------------------------------------------------------------------------------------------------------------------------------------------------------------------------------------------------------------------------------------------------------------TTTATCCTGCCATACTTTCTGGGCTGGCATGCCTTCGCAGATTGCATTAAACCAGAGGATTCTATCAGATCAAACTTAGCAAACTCAAGATCTGGGCCTGAATTGGAGTGGGGGAGA---------------------------------------------------------------------------------------------------------------------------------------------------------------------------------------------------------------------------------------------------------------------------
>C_maculata_TRINITY_DN55535_c1_g1_i2
-----------------------------------------------------------------------------------------------------------------------------------ATGCCGCTTTTGCCGTCTCGCACCGTTCTCCACATCTCTTATCAACCCCCCTCGCTCCTCTTCCCCCAAAATCTTCTTCGAAGCCACACTTTCATTCCTCAAACCCTAACCATAACCCTAAAGAAGAAGACGAGGCTCCATGTGAGCTGCCGGCGCTCGGACTACTTCGAGCAGCAGAGGGTCGCCCCTCGTGCGCCGGAGCAACGCTCCTTCACGGCTCAGTCTCCCGGAA-------------------------------------------------------------------------------CTCAGCCTGCTAAGGTTTACGCGGGCTATTCCATCTACAAGGGGAAGGCCGCTCTATCAGTTGAGCCAAAGCCGCCGGAGTTTGCCCCTTTAGAT----------------------------------------------------------------------------------------------------------------TCTGGGGCTTTCAAGGTCTCAAAGGAGGGTTTTATTCTTCTCCAGTTTGCTCCTGCTGTTGGGACAAGGCAATATGATTGGAACCGGAAGC------------------------------------------------------------------------------------------------------------------------------------------------------------------------------------------------------------------------------------------------------------------------------------------------------------------------------------------------------------------------------------------------------------------------------------------------------------------------------------------------------------------------------------------------------------------------------------------------------------------------------------------------------------------------------------------------------------------------------------------------------------------------------------------------------------------------------------------------------------------------------------------------------------------------------------------------------------------------------------------------------------------------------------------------------------------------------------------------------------------------------------------------------------------------------------AGGTTTTCTCTTTATCCGTCGGCGAGATTGGAACGCTGTTGGGTCTTGGTGCAAAGGATGCTTGTGAGTTCTTCCATGATCCTTTTAAAGGAAAGAGT--------------------------------------------------------------------------------------------------------------------------------------------------------------------------------------------------------------------------------------------------------------------------------------------------------------------------------------------------------------------------------------------------------------------------------------------------------------------------------------------------------------------------------------------------------------------------------------------------------------------------------------------------------------------------------------------------------------------------------------------------------------------------------------------------------------------------------------------------------------------------------------------------------------------------------------------------------------------------------------------------------------------------------------------------------------------------------------------------------------------------------------------------------------------------------------------------------------------------------------------------------------------------------------------------------------------------------------------------------------------------------------------------------------------------------------------------------------------------------------------------------------------------------------------------------------------------------------------------------------------------------------------------------------------------------------------------------------------------------------------------------------------------------------------------------------------------------------------------------------------------------------------------------------------------------------------------------------------------------------------------------------------------------------------------------------------------------------------------------------------------------------------------------------------------------------------------------------------------------------------------------------------------------------------------------------------------------------------------------------------------------------------------------------------------------------------------------------------------------------------------------------------------------------------------------------------------------------------------------------------------------------------------------------------------------------------------------------------------------------------------------------------------------------------------------------------------------------------------------------------------------------------------------------------------------------------------------------------------------------------------------------------------------------------------------------------------------------------------------------------------------------------------------------------------------------------------------------------------------------------------------------------------------------------------------------------------------------------------------------------------------------------------------------------------------------------------------------------------------------------------------------------------------------------------------------------------------------------------------------------------------------------------------------------------------------------------------------------------------------------------------------------------------------------------------------------------------------------------------------------------------------------------------------------------------------------------------------------------------------------------------------------------------------------------------------------------------------------------------------------------------------------------------------------------------------------------------------------------------------------------------------------------------------------------------------------------------------------------------------------------------------------------------------------------------------------------------------------------------------------------------------------------------------------------------------------------------------------------------------------------------------------------------------------------------------------------------------------------------------------------------------------------------------------------------------------------------------------------------------------------------------------------------------------------------------------------------------------------------------------------------------------------------------------------------------------------------------------------------------------------------------------------------------------------------------------------------------------------------------------------------------------------------------------------------------------------------------------------------------------------------------------------------------------------------------------------------------------------------------------------------------------------------------------------------------------------------------------------------------------------------------------------------------------------------------------------------------------------------------------------------------------------------------------------------------------------------------------------------------------------------------------------------------------------------------------------------------------------------------------------------------------------------------------------------------------------------------------------------------------------------------------------------------------------------------------------------------------------------------------------------------------------------------------------------------------------------------------------------------------------------------------------------------------------------------------GAAGAAGGCAAAGTCAGGAAGGTTTTAAAAGTGGAACCTCTTCCGGATGGCAACGGTCATTTCTTTAATCTCA---------------------------------------------------------------------------------------------------------------------------------------------------------------------------------------------------------------------------------------------------------------------------------------------------------------------------------------------------------------------------------------------------------------------------------------------------------------------------------------------------------------------------------------------------------------------------------------------------------------------------------------------------------------------------------------------------------------------------------------------------------------------------------------------------------------------------------------------------------------------------------------------------------------------------------------------------------------------------------------------------------------------------------------------------------------------------------------------------------------------------------------------------------------------------------------------------------------------------------------------------------------------------------------------------------------------------------------------------------------------------------------------------------------------------------------------------------------------------------------------------------------------------------------------------------------------------------------------------------------------------------------------------------------------------------------------------------------------------------------------------------------------------------------------------------------------------------------------------------------------------------------------------------------------------------------------------------------------------------------------------------------------------------------------------------------------------------------------------------------------------------------------------------------------------------------------------------------------------------------------------------------------------------------------------------------------------------------------------------------------------------------------------------------------------------------------------------------------------------------------------------------------------------------------------------------------------------------------------------------------------------------------------------------------------ATGTTCAGAACCGTCTGTTGAATGTGGATGAGAACATCTATATCCCTATTGCAAGAGCAGAACTCATCGTTATGAACTCAGCTTTCAGT---------------------------------------------------------------------------------------------------------------------------------------------------------------------------------------------------------------------------------------------------------------------------------------------------------------------------------------------------------------------------------------------------------------------------------------------------------------------------------------------------------------------------------------------------------------------------------------------------------------------------------------------------------------------------------------------------------------------------------------------TTTATCCTGCCATACTTTCTGGGCTGGCATGCCTTCGCAGATTGCATTAAACCAGAGGATTCTATCAGATCAAACTTAGCAAACTCAAGATCTGGGCCTGAATTGGAGTGGGGGAGA---------------------------------------------------------------------------------------------------------------------------------------------------------------------------------------------------------------------------------------------------------------------------
>C_maculata_TRINITY_DN55535_c1_g1_i1
-----------------------------------------------------------------------------------------------------------------------------------ATGCCGCTTTTGCCGTCTCGCACCGTTCTCCACATCTCTTATCAACCCCCCTCGCTCCTCTTCCCCCAAAATCTTCTTCGAAGCCACACTTTCATTCCTCAAACCCTAACCATAACCCTAAAGAAGAAGACGAGGCTCCATGTGAGCTGCCGGCGCTCGGACTACTTCGAGCAGCAGAGGGTCGCCCCTCGTGCGCCGGAGCAACGCTCCTTCACGGCTCAGTCTCCCGGAAGTAAGCGCCTGGGACATTTCCTTCCATCAAGCCATTTTTTCCCTAGTGGATACTAGTTGCTCTCCACTCTTTTTCTCAGCTCAGCCTGCTAAGGTTTACGCGGGCTATTCCATCTACAAGGGGAAGGCCGCTCTATCAGTTGAGCCAAAGCCGCCGGAGTTTGCCCCTTTAGAT----------------------------------------------------------------------------------------------------------------TCTGGGGCTTTCAAGGTCTCAAAGGAGGGTTTTATTCTTCTCCAGTTTGCTCCTGCTGTTGGGACAAGGCAATATGATTGGAACCGGAAGC------------------------------------------------------------------------------------------------------------------------------------------------------------------------------------------------------------------------------------------------------------------------------------------------------------------------------------------------------------------------------------------------------------------------------------------------------------------------------------------------------------------------------------------------------------------------------------------------------------------------------------------------------------------------------------------------------------------------------------------------------------------------------------------------------------------------------------------------------------------------------------------------------------------------------------------------------------------------------------------------------------------------------------------------------------------------------------------------------------------------------------------------------------------------------------AGGTTTTCTCTTTATCCGTCGGCGAGATTGGAACGCTGTTGGGTCTTGGTGCAAAGGATGCTTGTGAGTTCTTCCATGATCCTTTTAAAGGAAAGAGT--------------------------------------------------------------------------------------------------------------------------------------------------------------------------------------------------------------------------------------------------------------------------------------------------------------------------------------------------------------------------------------------------------------------------------------------------------------------------------------------------------------------------------------------------------------------------------------------------------------------------------------------------------------------------------------------------------------------------------------------------------------------------------------------------------------------------------------------------------------------------------------------------------------------------------------------------------------------------------------------------------------------------------------------------------------------------------------------------------------------------------------------------------------------------------------------------------------------------------------------------------------------------------------------------------------------------------------------------------------------------------------------------------------------------------------------------------------------------------------------------------------------------------------------------------------------------------------------------------------------------------------------------------------------------------------------------------------------------------------------------------------------------------------------------------------------------------------------------------------------------------------------------------------------------------------------------------------------------------------------------------------------------------------------------------------------------------------------------------------------------------------------------------------------------------------------------------------------------------------------------------------------------------------------------------------------------------------------------------------------------------------------------------------------------------------------------------------------------------------------------------------------------------------------------------------------------------------------------------------------------------------------------------------------------------------------------------------------------------------------------------------------------------------------------------------------------------------------------------------------------------------------------------------------------------------------------------------------------------------------------------------------------------------------------------------------------------------------------------------------------------------------------------------------------------------------------------------------------------------------------------------------------------------------------------------------------------------------------------------------------------------------------------------------------------------------------------------------------------------------------------------------------------------------------------------------------------------------------------------------------------------------------------------------------------------------------------------------------------------------------------------------------------------------------------------------------------------------------------------------------------------------------------------------------------------------------------------------------------------------------------------------------------------------------------------------------------------------------------------------------------------------------------------------------------------------------------------------------------------------------------------------------------------------------------------------------------------------------------------------------------------------------------------------------------------------------------------------------------------------------------------------------------------------------------------------------------------------------------------------------------------------------------------------------------------------------------------------------------------------------------------------------------------------------------------------------------------------------------------------------------------------------------------------------------------------------------------------------------------------------------------------------------------------------------------------------------------------------------------------------------------------------------------------------------------------------------------------------------------------------------------------------------------------------------------------------------------------------------------------------------------------------------------------------------------------------------------------------------------------------------------------------------------------------------------------------------------------------------------------------------------------------------------------------------------------------------------------------------------------------------------------------------------------------------------------------------------------------------------------------------------------------------------------------------------------------------------------------------------------------------------------------------------------------------------------------------------------------------------------------------------------------------------------------------------------------------------------------------------------------------------------------------------------------------------------------------------------------------------------------------------------------------------------------------------------GAAGAAGGCAAAGTCAGGAAGGTTTTAAAAGTGGAACCTCTTCCGGATGGCAACGGTCATTTCTTTAATCTCA---------------------------------------------------------------------------------------------------------------------------------------------------------------------------------------------------------------------------------------------------------------------------------------------------------------------------------------------------------------------------------------------------------------------------------------------------------------------------------------------------------------------------------------------------------------------------------------------------------------------------------------------------------------------------------------------------------------------------------------------------------------------------------------------------------------------------------------------------------------------------------------------------------------------------------------------------------------------------------------------------------------------------------------------------------------------------------------------------------------------------------------------------------------------------------------------------------------------------------------------------------------------------------------------------------------------------------------------------------------------------------------------------------------------------------------------------------------------------------------------------------------------------------------------------------------------------------------------------------------------------------------------------------------------------------------------------------------------------------------------------------------------------------------------------------------------------------------------------------------------------------------------------------------------------------------------------------------------------------------------------------------------------------------------------------------------------------------------------------------------------------------------------------------------------------------------------------------------------------------------------------------------------------------------------------------------------------------------------------------------------------------------------------------------------------------------------------------------------------------------------------------------------------------------------------------------------------------------------------------------------------------------------------------------------ATGTTCAGAACCGTCTGTTGAATGTGGATGAGAACATCTATATCCCTATTGCAAGAGCAGAACTCATCGTTATGAACTCAGCTTTCAGT---------------------------------------------------------------------------------------------------------------------------------------------------------------------------------------------------------------------------------------------------------------------------------------------------------------------------------------------------------------------------------------------------------------------------------------------------------------------------------------------------------------------------------------------------------------------------------------------------------------------------------------------------------------------------------------------------------------------------------------------TTTATCCTGCCATACTTTCTGGGCTGGCATGCCTTCGCAGATTGCATTAAACCAGAGGATTCTATCAGATCAAACTTAGCAAACTCAAGATCTGGGCCTGAATTGGAGTGGGGGAGA---------------------------------------------------------------------------------------------------------------------------------------------------------------------------------------------------------------------------------------------------------------------------
>C_maculata_2123_WHY1_exon1_exon2
-------------------------------------------------------------------------------------------------------------------------------AAAGATGCCGCTTTTGCCGTCTCGCACCGTTCTCCACATCTCTTATCAACCCCC-TCGCTCCTCTTCCCCCAAAATCTTCTTCGAAGCCACACTTTCATTCCTCAAACCCTAACCATAACCCTAAAGAAGAAGACGAGGCTCCATGTGAGCTGCCGGCGCTCGGACTACTTCGAGCAGCAGAGGGTCGCCCCTCGTGCGCCGGAGCAACGCTCCTTCACGGCTCAGTCTCCCGGAAGTAAGCGCCTGGGACATTTCCTTCCATCAAGCCAT--TTTTTCTAGTGGATACTAGTTGCTCTCCACTCTTTTTCTCAGCTCAGCCTGCTAAGGTTTATGCGGGCTACTCCATCTACAAGGGGAAGGCCGCTCTATCAGTTGAGCCAAA----------------------------------------------------------------------------------------------------------------------------------------------------------------------------------------------------------------------------------------------------------------------------------------------------------------------------------------------------------------------------------------------------------------------------------------------------------------------------------------------------------------------------------------------------------------------------------------------------------------------------------------------------------------------------------------------------------------------------------------------------------------------------------------------------------------------------------------------------------------------------------------------------------------------------------------------------------------------------------------------------------------------------------------------------------------------------------------------------------------------------------------------------------------------------------------------------------------------------------------------------------------------------------------------------------------------------------------------------------------------------------------------------------------------------------------------------------------------------------------------------------------------------------------------------------------------------------------------------------------------------------------------------------------------------------------------------------------------------------------------------------------------------------------------------------------------------------------------------------------------------------------------------------------------------------------------------------------------------------------------------------------------------------------------------------------------------------------------------------------------------------------------------------------------------------------------------------------------------------------------------------------------------------------------------------------------------------------------------------------------------------------------------------------------------------------------------------------------------------------------------------------------------------------------------------------------------------------------------------------------------------------------------------------------------------------------------------------------------------------------------------------------------------------------------------------------------------------------------------------------------------------------------------------------------------------------------------------------------------------------------------------------------------------------------------------------------------------------------------------------------------------------------------------------------------------------------------------------------------------------------------------------------------------------------------------------------------------------------------------------------------------------------------------------------------------------------------------------------------------------------------------------------------------------------------------------------------------------------------------------------------------------------------------------------------------------------------------------------------------------------------------------------------------------------------------------------------------------------------------------------------------------------------------------------------------------------------------------------------------------------------------------------------------------------------------------------------------------------------------------------------------------------------------------------------------------------------------------------------------------------------------------------------------------------------------------------------------------------------------------------------------------------------------------------------------------------------------------------------------------------------------------------------------------------------------------------------------------------------------------------------------------------------------------------------------------------------------------------------------------------------------------------------------------------------------------------------------------------------------------------------------------------------------------------------------------------------------------------------------------------------------------------------------------------------------------------------------------------------------------------------------------------------------------------------------------------------------------------------------------------------------------------------------------------------------------------------------------------------------------------------------------------------------------------------------------------------------------------------------------------------------------------------------------------------------------------------------------------------------------------------------------------------------------------------------------------------------------------------------------------------------------------------------------------------------------------------------------------------------------------------------------------------------------------------------------------------------------------------------------------------------------------------------------------------------------------------------------------------------------------------------------------------------------------------------------------------------------------------------------------------------------------------------------------------------------------------------------------------------------------------------------------------------------------------------------------------------------------------------------------------------------------------------------------------------------------------------------------------------------------------------------------------------------------------------------------------------------------------------------------------------------------------------------------------------------------------------------------------------------------------------------------------------------------------------------------------------------------------------------------------------------------------------------------------------------------------------------------------------------------------------------------------------------------------------------------------------------------------------------------------------------------------------------------------------------------------------------------------------------------------------------------------------------------------------------------------------------------------------------------------------------------------------------------------------------------------------------------------------------------------------------------------------------------------------------------------------------------------------------------------------------------------------------------------------------------------------------------------------------------------------------------------------------------------------------------------------------------------------------------------------------------------------------------------------------------------------------------------------------------------------------------------------------------------------------------------------------------------------------------------------------------------------------------------------------------------------------------------------------------------------------------------------------------------------------------------------------------------------------------------------------------------------------------------------------------------------------------------------------------------------------------------------------------------------------------------------------------------------------------------------------------------------------------------------------------------------------------------------------------------------------------------------------------------------------------------------------------------------------------------------------------------------------------------------------------------------------------------------------------------------------------------------------------------------------------------------------------------------------------------------------------------------------------------------------------------------------------------------------------------------------------------------------------------------------------------------------------------------------------------------------------------------------------------------------------------------------------------------------------------------------------------------------------------------------------------------------------------------------------------------------------------------------------------------------------------------------------------------------------------------------------------------------------------------------------------------------------------------------------------------------------------------------------------------------------------------------------------------------------------------------------------------------------------------------------------------------------------------------------------------------------------------------------------------------------------------------------------------------------------------------------------------------------------------------------------------------------------------------------------------------------------------------------------------------------------------------------------------------------------------------------------------------------------------------------------------------------------------------------------------------------------------------------------------------------------------------------------------------------------------------------------------------------------------------------------------------------------------------------------------------------------------------------------------------------------------------------------------------------------------------------------------------------------------------------------------------------------------------------------------------------------------------------------------------------------------------------------------------------------------------------------------------------------------------------------------------------------------------------------------------------------------------------------------------------------------------------------------------------------------------------------------------------------------------------------------------------------------------------------------------------------------------------------------------------------------------------------------------------------------------------------------------------------------------------------------
>C_striata_TRINITY_DN2919_c0_g1_i1
-----------------------------------------------------------------------------------------------------------------------------------ATGCCGCTTTTGCCGTCTCGCACCGTTCTCCACATCTCTTATCAACCCCCTTCGCTCCTCTTCCCCCAAAATCTTCTTCGAAGCCACACTTTCATTCCCCAAACCCTAACCATAACCCTAAAGAAGAAGACGAGGCTCCATGTGAGCTGCCGCCGCTCGGACTACTTCGAGCAGCAGAGGGTCGCCCCTCGTGCGCCGGAGCAACGCTCCTTCACGGCTCAGTCTCCCGGAA-------------------------------------------------------------------------------CTCAGCCTGCTAAGGTTTACGCGGGCTACTCCATCTACAAGGGGAAGGCCGCTCTATCAGTTGAGCCAAAGCCGCCGGAGTTTGCCCCTTTAGAT----------------------------------------------------------------------------------------------------------------TCTGGGGCTTTCAAGGTCTCAAAGGAGGGTTTTATTCTTCTCCAGTTTGCTCCTGCTGTTGGGACAAGGCAATATGATTGGAACCGGAAGC------------------------------------------------------------------------------------------------------------------------------------------------------------------------------------------------------------------------------------------------------------------------------------------------------------------------------------------------------------------------------------------------------------------------------------------------------------------------------------------------------------------------------------------------------------------------------------------------------------------------------------------------------------------------------------------------------------------------------------------------------------------------------------------------------------------------------------------------------------------------------------------------------------------------------------------------------------------------------------------------------------------------------------------------------------------------------------------------------------------------------------------------------------------------------------AGGTTTTCTCTTTATCCGTCGGCGAGATTGGAACGCTGTTGGGTCTTGGTGCAAAGGATGCTTGTGAGTTCTTCCATGATCCTTTTAAAGGAAAGAGGTAAATGTTGAAGCATTGGCCTCATTACTATTAGGGATATAAATTTAACTGCTCATATTCTTTGTTAATAGGCTATTTATGATATTGTAAGTAATCACGAG----------------------------------------------------------------------------------------------------------------------------------------------------------------------------------------------------------------------------------------------------------------------------------------------------------------------------------------------------------------------------------------------------------------------------------------------------------------------------------------------------------------------------------------------------------------------------------------------------------------------------------------------------------------------------------------------------------------------------------------------------------------------------------------------------------------------------------------------------------------------------------------------------------------------------------------------------------------------------------------------------------------------------------------------------------------------------------------------------------------------------------------------------------------------------------------------------------------------------------------------------------------------------------------------------------------------------------------------------------------------------------------------------------------------------------------------------------------------------------------------------------------------------------------------------------------------------------------------------------------------------------------------------------------------------------------------------------------------------------------------------------------------------------------------------------------------------------------------------------------------------------------------------------------------------------------------------------------------------------------------------------------------------------------------------------------------------------------------------------------------------------------------------------------------------------------------------------------------------------------------------------------------------------------------------------------------------------------------------------------------------------------------------------------------------------------------------------------------------------------------------------------------------------------------------------------------------------------------------------------------------------------------------------------------------------------------------------------------------------------------------------------------------------------------------------------------------------------------------------------------------------------------------------------------------------------------------------------------------------------------------------------------------------------------------------------------------------------------------------------------------------------------------------------------------------------------------------------------------------------------------------------------------------------------------------------------------------------------------------------------------------------------------------------------------------------------------------------------------------------------------------------------------------------------------------------------------------------------------------------------------------------------------------------------------------------------------------------------------------------------------------------------------------------------------------------------------------------------------------------------------------------------------------------------------------------------------------------------------------------------------------------------------------------------------------------------------------------------------------------------------------------------------------------------------------------------------------------------------------------------------------------------------------------------------------------------------------------------------------------------------------------------------------------------------------------------------------------------------------------------------------------------------------------------------------------------------------------------------------------------------------------------------------------------------------------------------------------------------------------------------------------------------------------------------------------------------------------------------------------------------------------------------------------------------------------------------------------------------------------------------------------------------------------------------------------------------------------------------------------------------------------------------------------------------------------------------------------------------------------------------------------------------------------------------------------------------------------------------------------------------------------------------------------------------------------------------------------------------------------------------------------------------------------------------------------------------------------------------------------------------------------------------------------------------------------------------------------------------------------------------------------------------------------------------------------------------------------------------------------------------------------------------------------------------------------------------------------------------------------------------------------------------------------------------------------------------------------------------------------------------------------------------------------------------------------------------------------------------------------------------------------------------------------------------------------------------------------------------------------------------------------------------------------------------------------------------------------------------------------------------------------------------------------------------------------------------------------------------------------------------------------------------------------------------------------------------------------------------------------------------------------------------------------------------------------------------------------------------------------------------------------------------------------------------------------------------------------------------------------------------------------------------------------------------------------------------------------------------------------------------------------------------------------------------------------------------------------------------------------------------------------------------------------------------------------------------------------------------------------------------------------------------------------------------------------------------------------------------------------------------------------------------------------------------------------------------------------------------------------------------------------------------------------------------------------------------------------------------------------------------------------------------------------------------------------------------------------------------------------------------------------------------------------------------------------------------------------------------------------------------------------------------------------------------------------------------------------------------------------------------------------------------------------------------------------------------------------------------------------------------------------------------------------------------------------------------------------------------------------------------------------------------------------------------------------------------------------------------------------------------------------------------------------------------------------------------------------------------------------------------------------------------------------------------------------------------------------------------------------------------------------------------------------------------------------------------------------------------------------------------------------------------------------------------------------------------------------------------------------------------------------------------------------------------------------------------------------------------------------------------------------------------------------------------------------------------------------------------------------------------------------------------------------------------------------------------------------------------------------------------------------------------------------------------------------------------------------------------------------------------------------------------------------------------------------------------------------------------------------------------------------------------------------------------------------------------------------------------------------------------------------------------------------------------------------------------------------------------------------------------------------------------------------------------------------------------------------------------------------------------------------------------------------------------------------------------------------------------------------------------------------------------------------------------------------------------------------------------------------------------------------------------------------------------------------------------------
>C_striata_TRINITY_DN2919_c0_g1_i2
-----------------------------------------------------------------------------------------------------------------------------------ATGCCGCTTTTGCCGTCTCGCACCGTTCTCCACATCTCTTATCAACCCCCTTCGCTCCTCTTCCCCCAAAATCTTCTTCGAAGCCACACTTTCATTCCCCAAACCCTAACCATAACCCTAAAGAAGAAGACGAGGCTCCATGTGAGCTGCCGCCGCTCGGACTACTTCGAGCAGCAGAGGGTCGCCCCTCGTGCGCCGGAGCAACGCTCCTTCACGGCTCAGTCTCCCGGAA-------------------------------------------------------------------------------CTCAGCCTGCTAAGGTTTACGCGGGCTACTCCATCTACAAGGGGAAGGCCGCTCTATCAGTTGAGCCAAAGCCGCCGGAGTTTGCCCCTTTAGAT----------------------------------------------------------------------------------------------------------------TCTGGGGCTTTCAAGGTCTCAAAGGAGGGTTTTATTCTTCTCCAGTTTGCTCCTGCTGTTGGGACAAGGCAATATGATTGGAACCGGAAGC------------------------------------------------------------------------------------------------------------------------------------------------------------------------------------------------------------------------------------------------------------------------------------------------------------------------------------------------------------------------------------------------------------------------------------------------------------------------------------------------------------------------------------------------------------------------------------------------------------------------------------------------------------------------------------------------------------------------------------------------------------------------------------------------------------------------------------------------------------------------------------------------------------------------------------------------------------------------------------------------------------------------------------------------------------------------------------------------------------------------------------------------------------------------------------AGGTTTTCTCTTTATCCGTCGGCGAGATTGGAACGCTGTTGGGTCTTGGTGCAAAGGATGCTTGTGAGTTCTTCCATGATCCTTTTAAAGGAAAG-------------------------------------------------------------------------------------------------------------------------------------------------------------------------------------------------------------------------------------------------------------------------------------------------------------------------------------------------------------------------------------------------------------------------------------------------------------------------------------------------------------------------------------------------------------------------------------------------------------------------------------------------------------------------------------------------------------------------------------------------------------------------------------------------------------------------------------------------------------------------------------------------------------------------------------------------------------------------------------------------------------------------------------------------------------------------------------------------------------------------------------------------------------------------------------------------------------------------------------------------------------------------------------------------------------------------------------------------------------------------------------------------------------------------------------------------------------------------------------------------------------------------------------------------------------------------------------------------------------------------------------------------------------------------------------------------------------------------------------------------------------------------------------------------------------------------------------------------------------------------------------------------------------------------------------------------------------------------------------------------------------------------------------------------------------------------------------------------------------------------------------------------------------------------------------------------------------------------------------------------------------------------------------------------------------------------------------------------------------------------------------------------------------------------------------------------------------------------------------------------------------------------------------------------------------------------------------------------------------------------------------------------------------------------------------------------------------------------------------------------------------------------------------------------------------------------------------------------------------------------------------------------------------------------------------------------------------------------------------------------------------------------------------------------------------------------------------------------------------------------------------------------------------------------------------------------------------------------------------------------------------------------------------------------------------------------------------------------------------------------------------------------------------------------------------------------------------------------------------------------------------------------------------------------------------------------------------------------------------------------------------------------------------------------------------------------------------------------------------------------------------------------------------------------------------------------------------------------------------------------------------------------------------------------------------------------------------------------------------------------------------------------------------------------------------------------------------------------------------------------------------------------------------------------------------------------------------------------------------------------------------------------------------------------------------------------------------------------------------------------------------------------------------------------------------------------------------------------------------------------------------------------------------------------------------------------------------------------------------------------------------------------------------------------------------------------------------------------------------------------------------------------------------------------------------------------------------------------------------------------------------------------------------------------------------------------------------------------------------------------------------------------------------------------------------------------------------------------------------------------------------------------------------------------------------------------------------------------------------------------------------------------------------------------------------------------------------------------------------------------------------------------------------------------------------------------------------------------------------------------------------------------------------------------------------------------------------------------------------------------------------------------------------------------------------------------------------------------------------------------------------------------------------------------------------------------------------------------------------------------------------------------------------------------------------------------------------------------------------------------------------------------------------------------------------------------------------------------------------------------------------------------------------------------------------------------------------------------------------------------------------------------------------------------------------------------------------------------------------------------------------------------------------------------------------------------AGAAGGCAAAGTCAGGAAGGTTTTAAAAGTGGAACCTCTTCCGGATGGCAACGGTCATTTTTTTAATCTCA---------------------------------------------------------------------------------------------------------------------------------------------------------------------------------------------------------------------------------------------------------------------------------------------------------------------------------------------------------------------------------------------------------------------------------------------------------------------------------------------------------------------------------------------------------------------------------------------------------------------------------------------------------------------------------------------------------------------------------------------------------------------------------------------------------------------------------------------------------------------------------------------------------------------------------------------------------------------------------------------------------------------------------------------------------------------------------------------------------------------------------------------------------------------------------------------------------------------------------------------------------------------------------------------------------------------------------------------------------------------------------------------------------------------------------------------------------------------------------------------------------------------------------------------------------------------------------------------------------------------------------------------------------------------------------------------------------------------------------------------------------------------------------------------------------------------------------------------------------------------------------------------------------------------------------------------------------------------------------------------------------------------------------------------------------------------------------------------------------------------------------------------------------------------------------------------------------------------------------------------------------------------------------------------------------------------------------------------------------------------------------------------------------------------------------------------------------------------------------------------------------------------------------------------------------------------------------------------------------------------------------------------------------------------------ATGTTCAGAACCGTCTGTTGAATGTGGATGAGAACATCTATATCCCTATTGCAAGAGCAGAACTCATAGTTATGAACTCAGCTTTCAGT---------------------------------------------------------------------------------------------------------------------------------------------------------------------------------------------------------------------------------------------------------------------------------------------------------------------------------------------------------------------------------------------------------------------------------------------------------------------------------------------------------------------------------------------------------------------------------------------------------------------------------------------------------------------------------------------------------------------------------------------TTTATCCTGCCGTACTTTCTGGGCTGGCATGCCTTCGCAGATTGCATTAAACCAGAGGATTCTATCAGATCAAACTTAGTAAACTCAAGATCTGTGCCTGAATTGGAGTGGGGAAGA---------------------------------------------------------------------------------------------------------------------------------------------------------------------------------------------------------------------------------------------------------------------------
>C_striata_TRINITY_DN2919_c0_g1_i4
-----------------------------------------------------------------------------------------------------------------------------------ATGCCGCTTTTGCCGTCTCGCACCGTTCTCCACATCTCTTATCAACCCCCTTCGCTCCTCTTCCCCCAAAATCTTCTTCGAAGCCACACTTTCATTCCCCAAACCCTAACCATAACCCTAAAGAAGAAGACGAGGCTCCATGTGAGCTGCCGCCGCTCGGACTACTTCGAGCAGCAGAGGGTCGCCCCTCGTGCGCCGGAGCAACGCTCCTTCACGGCTCAGTCTCCCGGAAGTAAGCGCTTGGGACATTTCCTTCCATCAAGCCATCTTTTTCCTAGTGGATACTAGTTGCTCTCCACTCTTTTTCTCAGCTCAGCCTGCTAAGGTTTACGCGGGCTACTCCATCTACAAGGGGAAGGCCGCTCTATCAGTTGAGCCAAAGCCGCCGGAGTTTGCCCCTTTAGAT----------------------------------------------------------------------------------------------------------------TCTGGGGCTTTCAAGGTCTCAAAGGAGGGTTTTATTCTTCTCCAGTTTGCTCCTGCTGTTGGGACAAGGCAATATGATTGGAACCGGAAGC------------------------------------------------------------------------------------------------------------------------------------------------------------------------------------------------------------------------------------------------------------------------------------------------------------------------------------------------------------------------------------------------------------------------------------------------------------------------------------------------------------------------------------------------------------------------------------------------------------------------------------------------------------------------------------------------------------------------------------------------------------------------------------------------------------------------------------------------------------------------------------------------------------------------------------------------------------------------------------------------------------------------------------------------------------------------------------------------------------------------------------------------------------------------------------AGGTTTTCTCTTTATCCGTCGGCGAGATTGGAACGCTGTTGGGTCTTGGTGCAAAGGATGCTTGTGAGTTCTTCCATGATCCTTTTAAAGGAAAG-------------------------------------------------------------------------------------------------------------------------------------------------------------------------------------------------------------------------------------------------------------------------------------------------------------------------------------------------------------------------------------------------------------------------------------------------------------------------------------------------------------------------------------------------------------------------------------------------------------------------------------------------------------------------------------------------------------------------------------------------------------------------------------------------------------------------------------------------------------------------------------------------------------------------------------------------------------------------------------------------------------------------------------------------------------------------------------------------------------------------------------------------------------------------------------------------------------------------------------------------------------------------------------------------------------------------------------------------------------------------------------------------------------------------------------------------------------------------------------------------------------------------------------------------------------------------------------------------------------------------------------------------------------------------------------------------------------------------------------------------------------------------------------------------------------------------------------------------------------------------------------------------------------------------------------------------------------------------------------------------------------------------------------------------------------------------------------------------------------------------------------------------------------------------------------------------------------------------------------------------------------------------------------------------------------------------------------------------------------------------------------------------------------------------------------------------------------------------------------------------------------------------------------------------------------------------------------------------------------------------------------------------------------------------------------------------------------------------------------------------------------------------------------------------------------------------------------------------------------------------------------------------------------------------------------------------------------------------------------------------------------------------------------------------------------------------------------------------------------------------------------------------------------------------------------------------------------------------------------------------------------------------------------------------------------------------------------------------------------------------------------------------------------------------------------------------------------------------------------------------------------------------------------------------------------------------------------------------------------------------------------------------------------------------------------------------------------------------------------------------------------------------------------------------------------------------------------------------------------------------------------------------------------------------------------------------------------------------------------------------------------------------------------------------------------------------------------------------------------------------------------------------------------------------------------------------------------------------------------------------------------------------------------------------------------------------------------------------------------------------------------------------------------------------------------------------------------------------------------------------------------------------------------------------------------------------------------------------------------------------------------------------------------------------------------------------------------------------------------------------------------------------------------------------------------------------------------------------------------------------------------------------------------------------------------------------------------------------------------------------------------------------------------------------------------------------------------------------------------------------------------------------------------------------------------------------------------------------------------------------------------------------------------------------------------------------------------------------------------------------------------------------------------------------------------------------------------------------------------------------------------------------------------------------------------------------------------------------------------------------------------------------------------------------------------------------------------------------------------------------------------------------------------------------------------------------------------------------------------------------------------------------------------------------------------------------------------------------------------------------------------------------------------------------------------------------------------------------------------------------------------------------------------------------------------------------------------------------------------------------------------------------------------------------------------------------------------------------------------------------------------------------------------------------------------------------AGAAGGCAAAGTCAGGAAGGTTTTAAAAGTGGAACCTCTTCCGGATGGCAACGGTCATTTTTTTAATCTCA---------------------------------------------------------------------------------------------------------------------------------------------------------------------------------------------------------------------------------------------------------------------------------------------------------------------------------------------------------------------------------------------------------------------------------------------------------------------------------------------------------------------------------------------------------------------------------------------------------------------------------------------------------------------------------------------------------------------------------------------------------------------------------------------------------------------------------------------------------------------------------------------------------------------------------------------------------------------------------------------------------------------------------------------------------------------------------------------------------------------------------------------------------------------------------------------------------------------------------------------------------------------------------------------------------------------------------------------------------------------------------------------------------------------------------------------------------------------------------------------------------------------------------------------------------------------------------------------------------------------------------------------------------------------------------------------------------------------------------------------------------------------------------------------------------------------------------------------------------------------------------------------------------------------------------------------------------------------------------------------------------------------------------------------------------------------------------------------------------------------------------------------------------------------------------------------------------------------------------------------------------------------------------------------------------------------------------------------------------------------------------------------------------------------------------------------------------------------------------------------------------------------------------------------------------------------------------------------------------------------------------------------------------------------------ATGTTCAGAACCGTCTGTTGAATGTGGATGAGAACATCTATATCCCTATTGCAAGAGCAGAACTCATAGTTATGAACTCAGCTTTCAGT---------------------------------------------------------------------------------------------------------------------------------------------------------------------------------------------------------------------------------------------------------------------------------------------------------------------------------------------------------------------------------------------------------------------------------------------------------------------------------------------------------------------------------------------------------------------------------------------------------------------------------------------------------------------------------------------------------------------------------------------TTTATCCTGCCGTACTTTCTGGGCTGGCATGCCTTCGCAGATTGCATTAAACCAGAGGATTCTATCAGATCAAACTTAGTAAACTCAAGATCTGTGCCTGAATTGGAGTGGGGAAGA---------------------------------------------------------------------------------------------------------------------------------------------------------------------------------------------------------------------------------------------------------------------------
>C_striata_2084_WHY1_exon1_exon2
-----------------------------------------------------------------------------------------------------------------------------------ATGCCGCTTTTGCCGTCTCGCACCGTTCTCCACATCTCTTATCAACCCCCTTCGCTCCTCTTCCCCCAAAATCTTCTTCGAAGCCACACTTTCATTCCCCAAACCCTAACCATAACCCTAAAGAAGAAGACGAGGCTCCATGTGAGCTGCCGCCGCTCGGACTACTTCGAGCAGCAGAGGGTCGCCCCTCGTGCGCCGGAGCAACGCTCCTTCACGGCTCAGTCTCCCGGAAGTAAGCGCTTGGGACATTTCCTTCCATCAAGCCATCTTTTTCCTAGTGGATACTAGTTGCTCTCCACTCTTTTTCTCAGCTCAGCCTGCTAAGGTTTACGCGGGCTACTCCATCTACAAGGGGAAGGCCGCTCTATCAGTTGAGCCAAA----------------------------------------------------------------------------------------------------------------------------------------------------------------------------------------------------------------------------------------------------------------------------------------------------------------------------------------------------------------------------------------------------------------------------------------------------------------------------------------------------------------------------------------------------------------------------------------------------------------------------------------------------------------------------------------------------------------------------------------------------------------------------------------------------------------------------------------------------------------------------------------------------------------------------------------------------------------------------------------------------------------------------------------------------------------------------------------------------------------------------------------------------------------------------------------------------------------------------------------------------------------------------------------------------------------------------------------------------------------------------------------------------------------------------------------------------------------------------------------------------------------------------------------------------------------------------------------------------------------------------------------------------------------------------------------------------------------------------------------------------------------------------------------------------------------------------------------------------------------------------------------------------------------------------------------------------------------------------------------------------------------------------------------------------------------------------------------------------------------------------------------------------------------------------------------------------------------------------------------------------------------------------------------------------------------------------------------------------------------------------------------------------------------------------------------------------------------------------------------------------------------------------------------------------------------------------------------------------------------------------------------------------------------------------------------------------------------------------------------------------------------------------------------------------------------------------------------------------------------------------------------------------------------------------------------------------------------------------------------------------------------------------------------------------------------------------------------------------------------------------------------------------------------------------------------------------------------------------------------------------------------------------------------------------------------------------------------------------------------------------------------------------------------------------------------------------------------------------------------------------------------------------------------------------------------------------------------------------------------------------------------------------------------------------------------------------------------------------------------------------------------------------------------------------------------------------------------------------------------------------------------------------------------------------------------------------------------------------------------------------------------------------------------------------------------------------------------------------------------------------------------------------------------------------------------------------------------------------------------------------------------------------------------------------------------------------------------------------------------------------------------------------------------------------------------------------------------------------------------------------------------------------------------------------------------------------------------------------------------------------------------------------------------------------------------------------------------------------------------------------------------------------------------------------------------------------------------------------------------------------------------------------------------------------------------------------------------------------------------------------------------------------------------------------------------------------------------------------------------------------------------------------------------------------------------------------------------------------------------------------------------------------------------------------------------------------------------------------------------------------------------------------------------------------------------------------------------------------------------------------------------------------------------------------------------------------------------------------------------------------------------------------------------------------------------------------------------------------------------------------------------------------------------------------------------------------------------------------------------------------------------------------------------------------------------------------------------------------------------------------------------------------------------------------------------------------------------------------------------------------------------------------------------------------------------------------------------------------------------------------------------------------------------------------------------------------------------------------------------------------------------------------------------------------------------------------------------------------------------------------------------------------------------------------------------------------------------------------------------------------------------------------------------------------------------------------------------------------------------------------------------------------------------------------------------------------------------------------------------------------------------------------------------------------------------------------------------------------------------------------------------------------------------------------------------------------------------------------------------------------------------------------------------------------------------------------------------------------------------------------------------------------------------------------------------------------------------------------------------------------------------------------------------------------------------------------------------------------------------------------------------------------------------------------------------------------------------------------------------------------------------------------------------------------------------------------------------------------------------------------------------------------------------------------------------------------------------------------------------------------------------------------------------------------------------------------------------------------------------------------------------------------------------------------------------------------------------------------------------------------------------------------------------------------------------------------------------------------------------------------------------------------------------------------------------------------------------------------------------------------------------------------------------------------------------------------------------------------------------------------------------------------------------------------------------------------------------------------------------------------------------------------------------------------------------------------------------------------------------------------------------------------------------------------------------------------------------------------------------------------------------------------------------------------------------------------------------------------------------------------------------------------------------------------------------------------------------------------------------------------------------------------------------------------------------------------------------------------------------------------------------------------------------------------------------------------------------------------------------------------------------------------------------------------------------------------------------------------------------------------------------------------------------------------------------------------------------------------------------------------------------------------------------------------------------------------------------------------------------------------------------------------------------------------------------------------------------------------------------------------------------------------------------------------------------------------------------------------------------------------------------------------------------------------------------------------------------------------------------------------------------------------------------------------------------------------------------------------------------------------------------------------------------------------------------------------------------------------------------------------------------------------------------------------------------------------------------------------------------------------------------------------------------------------------------------------------------------------------------------------------------------------------------------------------------------------------------------------------------------------------------------------------------------------------------------------------------------------------------------------------------------------------------------------------------------------------------------------------------------------------------------------------------------------------------------------------------------------------------------------------------------------------------------------------------------------------------------------------------------------------------------------------------------------------------------------------------------------------------------------------------------------------------------------------------------------------------------------------------------------------------------------------------------------------------------------------------------------------------------------------------------------------------------------------------------------------------------------------------------------------------------------------------------------------------------------------------------------------------------------------------------------------------------------------------------------------------
