# Supplementary material for: Evolution of Whirly1 in the angiosperms: sequence, splicing, and expression in a clade of early transitional mycoheterotrophic orchids
Source: Front Plant Sci. 2024 Jun 28;15:1241515. doi: 10.3389/fpls.2024.1241515 (PMC11239579; doi:10.3389/fpls.2024.1241515)
Supplement: Supplementary file 4 [file DataSheet_3.fasta]

>TRINITY_DN3392_c0_g1_i2_trif_new
ATGCCGCTCTTGCCGTCTCGCACCGTTCTCCACATCTCTTATCAACCCCCCTCGCTCCTCTTCCCCCAAAATCTTTTTGGAAGCCACACTTTCATTCCCCAAACCCTAACCATAACCCTAAAGAAGAGGACGAGGCTCCTTGTGAGCTGCCGCCGTTCGGACTACTTCGAGCAGCAGAGGGTCCCCCCTCGCGCGCCGGAACAACGCTCCTTCACGCCTCAGTCTCCCGGAA-------------------------------------------------------------------------------CTCAGCCTGCTAAGGTTTACGCGGGATACTCCATCTACAAGGGGAAGGCCGCTCTATCAGTTGAGCCGAAGCCGCCAGAGTTTGCCCCTTTAGATTCTGGGGCTTTCAAGGTCTCAAAGGAGGGTTTTATTCTTCTCCAGTTTGCTCCTGCTGTTGGGACAAGGCAATATGATTGGAACCGGAAGCAGGTTTTCTCTTTATCCGTCAGCGAGATTGGAACACTGTTGGGTCTTGGTGCAAAGGATGCTTGTGAGTTCTTCCATGATCCTTTTAAAGGAAAGAGTGAAGAAGGCAAAGTCAGGAAGGTTTTAAAAGTGGAACCTCTTCCGGATGGCAACGGTCATTTCTTTAATCTCAATGTTCAGAACCGTCTGTTGAATGTGGATGAGAACATCTATATCCCTATTGCAAGAGCAGAACTCATCGTTATGAACTCAGCTTTCAGTTTTATCCTGCCATACATTCTGGGCTGGCATGCCTTCGCAGATTGCATTAAACCAGAGGACTCTATCAGATCAAACTTAGCAAACTCAAGATCTGGGCCTGAATTGGAGTGGGGAAGG
>TRINITY_DN3392_c0_g1_i1_trif_new
ATGCCGCTCTTGCCGTCTCGCACCGTTCTCCACATCTCTTATCAACCCCCCTCGCTCCTCTTCCCCCAAAATCTTTTTGGAAGCCACACTTTCATTCCCCAAACCCTAACCATAACCCTAAAGAAGAGGACGAGGCTCCTTGTGAGCTGCCGCCGTTCGGACTACTTCGAGCAGCAGAGGGTCCCCCCTCGCGCGCCGGAACAACGCTCCTTCACGCCTCAGTCTCCCGGAA-------------------------------------------------------------------------------CTCAGCCTGCTAAGGTTTACGCGGGATACTCCATCTACAAGGGGAAGGCCGCTCTATCAGTTGAGCCGAAGCCGCCAGAGTTTGCCCCTTTAGATTCTGGGGCTTTCAAGGTCTCAAAGGAGGGTTTTATTCTTCTCCAGTTTGCTCCTGCTGTTGGGACAAGGCAATATGATTGGAACCGGAAGCAGGTTTTCTCTTTATCCGTCAGCGAGATTGGAACACTGTTGGGTCTTGGTGCAAAGGATGCTTGTGAGTTCTTCCATGATCCTTTTAAAGGAAAG-----AGAAGGCAAAGTCAGGAAGGTTTTAAAAGTGGAACCTCTTCCGGATGGCAACGGTCATTTCTTTAATCTCAATGTTCAGAACCGTCTGTTGAATGTGGATGAGAACATCTATATCCCTATTGCAAGAGCAGAACTCATCGTTATGAACTCAGCTTTCAGTTTTATCCTGCCATACATTCTGGGCTGGCATGCCTTCGCAGATTGCATTAAACCAGAGGACTCTATCAGATCAAACTTAGCAAACTCAAGATCTGGGCCTGAATTGGAGTGGGGAAGG
>TRINITY_DN2856_c1_g1_i2_wist_new
ATGCCGCTTTTGCCGTCTCGCACCGTTCTCCACATCTCTTATCAATCCCCCTCGCTCCTCTTCCCCCAAAATCTTCTTCGAAGCCACACTTTCATTCCCCAAACCCTAAACATAACCCTAAAGAAGAAGACGAGGCTCCATGTGAGCTGCCGGCGCTCGGACTACTTCGAGCAGCAGAGGGTCGCCCCTCGTGCGCCGGAGCAACGCTCCTTCACGGCTCAGTCTCCCGGAA-------------------------------------------------------------------------------CTCAGCCTGCTAAGGTTTACGCGGGCTACTCCATCTACAAGGGGAAGGCCGCTCTATCAGTTGAGCCAAAGCCGCCGGAGTTTGCCCCTTTAGATTCTGGGGCTTTCAAGGTCTCAAAGGAGGGTTTTATTCTTCTCCAGTTTGCTCCTGCTGTTGGGACAAGGCAATATGATTGGAACCGGAAGCAGGTTTTCTCTTTATCCGTCGGCGAGATTGGAACGTTGTTGGGTCTTGGTGCAAAGGATGCTTGTGAGTTCTTCCATGATCCTTTTAAAGGAAAGAGTGAAGAAGGCAAAGTCAGGAAGGTTTTAAAAGTGGAACCTCTTCCGGATGGCAACGGTCATTTCTTTAATCTCAATGTTCAGAACCGTCTGTTGAATGTGGATGAGAACATCTATATCCCTATTGCAAGAGCAGAACTCATCGTTATGAACTCAGCTTTCAGTTTTATCCTGCCATACTTTCTGGGCTGGCATGCCTTCGCAGATTGCATTAAACCAGAGGATTCTATCAGATCAAACTTAGCAAACTCAAGATCTGGGCCTGAATTGGAGTGGGGGAGA
>TRINITY_DN2856_c1_g1_i1_wist_new
ATGCCGCTTTTGCCGTCTCGCACCGTTCTCCACATCTCTTATCAATCCCCCTCGCTCCTCTTCCCCCAAAATCTTCTTCGAAGCCACACTTTCATTCCCCAAACCCTAAACATAACCCTAAAGAAGAAGACGAGGCTCCATGTGAGCTGCCGGCGCTCGGACTACTTCGAGCAGCAGAGGGTCGCCCCTCGTGCGCCGGAGCAACGCTCCTTCACGGCTCAGTCTCCCGGAAGTAAGCGCTTGGGACATTTCCTTCCATCAAGCCATTTTTTTCCTAGTGAATACTAGTTGCTCTCCACTCTTTTTCTCAGCTCAGCCTGCTAAGGTTTACGCGGGCTACTCCATCTACAAGGGGAAGGCCGCTCTATCAGTTGAGCCAAAGCCGCCGGAGTTTGCCCCTTTAGATTCTGGGGCTTTCAAGGTCTCAAAGGAGGGTTTTATTCTTCTCCAGTTTGCTCCTGCTGTTGGGACAAGGCAATATGATTGGAACCGGAAGCAGGTTTTCTCTTTATCCGTCGGCGAGATTGGAACGTTGTTGGGTCTTGGTGCAAAGGATGCTTGTGAGTTCTTCCATGATCCTTTTAAAGGAAAGAGTGAAGAAGGCAAAGTCAGGAAGGTTTTAAAAGTGGAACCTCTTCCGGATGGCAACGGTCATTTCTTTAATCTCAATGTTCAGAACCGTCTGTTGAATGTGGATGAGAACATCTATATCCCTATTGCAAGAGCAGAACTCATCGTTATGAACTCAGCTTTCAGTTTTATCCTGCCATACTTTCTGGGCTGGCATGCCTTCGCAGATTGCATTAAACCAGAGGATTCTATCAGATCAAACTTAGCAAACTCAAGATCTGGGCCTGAATTGGAGTGGGGGAGA
>TRINITY_DN55535_c1_g1_i1_mac_new
ATGCCGCTTTTGCCGTCTCGCACCGTTCTCCACATCTCTTATCAACCCCCCTCGCTCCTCTTCCCCCAAAATCTTCTTCGAAGCCACACTTTCATTCCTCAAACCCTAACCATAACCCTAAAGAAGAAGACGAGGCTCCATGTGAGCTGCCGGCGCTCGGACTACTTCGAGCAGCAGAGGGTCGCCCCTCGTGCGCCGGAGCAACGCTCCTTCACGGCTCAGTCTCCCGGAAGTAAGCGCCTGGGACATTTCCTTCCATCAAGCCATTTTTTCCCTAGTGGATACTAGTTGCTCTCCACTCTTTTTCTCAGCTCAGCCTGCTAAGGTTTACGCGGGCTATTCCATCTACAAGGGGAAGGCCGCTCTATCAGTTGAGCCAAAGCCGCCGGAGTTTGCCCCTTTAGATTCTGGGGCTTTCAAGGTCTCAAAGGAGGGTTTTATTCTTCTCCAGTTTGCTCCTGCTGTTGGGACAAGGCAATATGATTGGAACCGGAAGCAGGTTTTCTCTTTATCCGTCGGCGAGATTGGAACGCTGTTGGGTCTTGGTGCAAAGGATGCTTGTGAGTTCTTCCATGATCCTTTTAAAGGAAAGAGTGAAGAAGGCAAAGTCAGGAAGGTTTTAAAAGTGGAACCTCTTCCGGATGGCAACGGTCATTTCTTTAATCTCAATGTTCAGAACCGTCTGTTGAATGTGGATGAGAACATCTATATCCCTATTGCAAGAGCAGAACTCATCGTTATGAACTCAGCTTTCAGTTTTATCCTGCCATACTTTCTGGGCTGGCATGCCTTCGCAGATTGCATTAAACCAGAGGATTCTATCAGATCAAACTTAGCAAACTCAAGATCTGGGCCTGAATTGGAGTGGGGGAGA
>TRINITY_DN55535_c1_g1_i2_mac_new
ATGCCGCTTTTGCCGTCTCGCACCGTTCTCCACATCTCTTATCAACCCCCCTCGCTCCTCTTCCCCCAAAATCTTCTTCGAAGCCACACTTTCATTCCTCAAACCCTAACCATAACCCTAAAGAAGAAGACGAGGCTCCATGTGAGCTGCCGGCGCTCGGACTACTTCGAGCAGCAGAGGGTCGCCCCTCGTGCGCCGGAGCAACGCTCCTTCACGGCTCAGTCTCCCGGAA-------------------------------------------------------------------------------CTCAGCCTGCTAAGGTTTACGCGGGCTATTCCATCTACAAGGGGAAGGCCGCTCTATCAGTTGAGCCAAAGCCGCCGGAGTTTGCCCCTTTAGATTCTGGGGCTTTCAAGGTCTCAAAGGAGGGTTTTATTCTTCTCCAGTTTGCTCCTGCTGTTGGGACAAGGCAATATGATTGGAACCGGAAGCAGGTTTTCTCTTTATCCGTCGGCGAGATTGGAACGCTGTTGGGTCTTGGTGCAAAGGATGCTTGTGAGTTCTTCCATGATCCTTTTAAAGGAAAGAGTGAAGAAGGCAAAGTCAGGAAGGTTTTAAAAGTGGAACCTCTTCCGGATGGCAACGGTCATTTCTTTAATCTCAATGTTCAGAACCGTCTGTTGAATGTGGATGAGAACATCTATATCCCTATTGCAAGAGCAGAACTCATCGTTATGAACTCAGCTTTCAGTTTTATCCTGCCATACTTTCTGGGCTGGCATGCCTTCGCAGATTGCATTAAACCAGAGGATTCTATCAGATCAAACTTAGCAAACTCAAGATCTGGGCCTGAATTGGAGTGGGGGAGA
>TRINITY_DN2919_c0_g1_i4_stri_new
ATGCCGCTTTTGCCGTCTCGCACCGTTCTCCACATCTCTTATCAACCCCCTTCGCTCCTCTTCCCCCAAAATCTTCTTCGAAGCCACACTTTCATTCCCCAAACCCTAACCATAACCCTAAAGAAGAAGACGAGGCTCCATGTGAGCTGCCGCCGCTCGGACTACTTCGAGCAGCAGAGGGTCGCCCCTCGTGCGCCGGAGCAACGCTCCTTCACGGCTCAGTCTCCCGGAAGTAAGCGCTTGGGACATTTCCTTCCATCAAGCCATCTTTTTCCTAGTGGATACTAGTTGCTCTCCACTCTTTTTCTCAGCTCAGCCTGCTAAGGTTTACGCGGGCTACTCCATCTACAAGGGGAAGGCCGCTCTATCAGTTGAGCCAAAGCCGCCGGAGTTTGCCCCTTTAGATTCTGGGGCTTTCAAGGTCTCAAAGGAGGGTTTTATTCTTCTCCAGTTTGCTCCTGCTGTTGGGACAAGGCAATATGATTGGAACCGGAAGCAGGTTTTCTCTTTATCCGTCGGCGAGATTGGAACGCTGTTGGGTCTTGGTGCAAAGGATGCTTGTGAGTTCTTCCATGATCCTTTTAAAGGAAAG-----AGAAGGCAAAGTCAGGAAGGTTTTAAAAGTGGAACCTCTTCCGGATGGCAACGGTCATTTTTTTAATCTCAATGTTCAGAACCGTCTGTTGAATGTGGATGAGAACATCTATATCCCTATTGCAAGAGCAGAACTCATAGTTATGAACTCAGCTTTCAGTTTTATCCTGCCGTACTTTCTGGGCTGGCATGCCTTCGCAGATTGCATTAAACCAGAGGATTCTATCAGATCAAACTTAGTAAACTCAAGATCTGTGCCTGAATTGGAGTGGGGAAGA
>TRINITY_DN2919_c0_g1_i2_stri_new
ATGCCGCTTTTGCCGTCTCGCACCGTTCTCCACATCTCTTATCAACCCCCTTCGCTCCTCTTCCCCCAAAATCTTCTTCGAAGCCACACTTTCATTCCCCAAACCCTAACCATAACCCTAAAGAAGAAGACGAGGCTCCATGTGAGCTGCCGCCGCTCGGACTACTTCGAGCAGCAGAGGGTCGCCCCTCGTGCGCCGGAGCAACGCTCCTTCACGGCTCAGTCTCCCGGAA-------------------------------------------------------------------------------CTCAGCCTGCTAAGGTTTACGCGGGCTACTCCATCTACAAGGGGAAGGCCGCTCTATCAGTTGAGCCAAAGCCGCCGGAGTTTGCCCCTTTAGATTCTGGGGCTTTCAAGGTCTCAAAGGAGGGTTTTATTCTTCTCCAGTTTGCTCCTGCTGTTGGGACAAGGCAATATGATTGGAACCGGAAGCAGGTTTTCTCTTTATCCGTCGGCGAGATTGGAACGCTGTTGGGTCTTGGTGCAAAGGATGCTTGTGAGTTCTTCCATGATCCTTTTAAAGGAAAG-----AGAAGGCAAAGTCAGGAAGGTTTTAAAAGTGGAACCTCTTCCGGATGGCAACGGTCATTTTTTTAATCTCAATGTTCAGAACCGTCTGTTGAATGTGGATGAGAACATCTATATCCCTATTGCAAGAGCAGAACTCATAGTTATGAACTCAGCTTTCAGTTTTATCCTGCCGTACTTTCTGGGCTGGCATGCCTTCGCAGATTGCATTAAACCAGAGGATTCTATCAGATCAAACTTAGTAAACTCAAGATCTGTGCCTGAATTGGAGTGGGGAAGA
>TRINITY_DN2919_c0_g1_i1_stri_new
ATGCCGCTTTTGCCGTCTCGCACCGTTCTCCACATCTCTTATCAACCCCCTTCGCTCCTCTTCCCCCAAAATCTTCTTCGAAGCCACACTTTCATTCCCCAAACCCTAACCATAACCCTAAAGAAGAAGACGAGGCTCCATGTGAGCTGCCGCCGCTCGGACTACTTCGAGCAGCAGAGGGTCGCCCCTCGTGCGCCGGAGCAACGCTCCTTCACGGCTCAGTCTCCCGGAA-------------------------------------------------------------------------------CTCAGCCTGCTAAGGTTTACGCGGGCTACTCCATCTACAAGGGGAAGGCCGCTCTATCAGTTGAGCCAAAGCCGCCGGAGTTTGCCCCTTTAGATTCTGGGGCTTTCAAGGTCTCAAAGGAGGGTTTTATTCTTCTCCAGTTTGCTCCTGCTGTTGGGACAAGGCAATATGATTGGAACCGGAAGCAGGTTTTCTCTTTATCCGTCGGCGAGATTGGAACGCTGTTGGGTCTTGGTGCAAAGGATGCTTGTGAGTTCTTCCATGATCCTTTTAAAGGAAAGAGGTAA----------------ATGTTGAAGCATTGGCCTCATTACTATTAGGGA----------TATAAATTTAACTGCTCATA--------------------------------------------------------------------------TTCTTTGTTAATAGGCTAT--------------------TTATGATATTGTAAGTAATCACGAG-----------------------------------------------------------
